# Supplementary material for: Identification of genes expressed in a mesenchymal subset regulating prostate organogenesis using tissue and single cell transcriptomics
Source: Sci Rep. 2017 Nov 27;7:16385. doi: 10.1038/s41598-017-16685-8 (PMC5703996; doi:10.1038/s41598-017-16685-8)
Supplement: Supplementary file 2 — Supplementary data [file 41598_2017_16685_MOESM2_ESM.xlsx]

## Sheet: Fig1D-Tagseq-DEGs
Ensembl ID	SU_mean	VMP_mean	M	D	prob	ranking	Length	GC	Chrom	GeneStart	GeneEnd	Biotype	Gene Symbol	DE
ENSRNOG00000007067	14127	368	5.26261	13759	1	13759	3740	53.89	5	159338850	159371313	protein_coding	Padi1	SU>VMP
ENSRNOG00000020380	67143	1748	5.26346	65395	1	65395	644	55.32	1	87045335	87047223	protein_coding	Lgals7	SU>VMP
ENSRNOG00000009629	12906	480	4.74886	12426	0.999997	12426	1640	39.52	2	88097720	88113029	protein_coding	Car2	SU>VMP
ENSRNOG00000009797	15420	570	4.7577	14850	0.999997	14850	1793	52.52	5	57423734	57429245	protein_coding	Aqp3	SU>VMP
ENSRNOG00000007740	5439	263	4.37021	5176	0.999986	5176	1700	54.24	4	98341188	98342887	protein_coding	Tacstd2	SU>VMP
ENSRNOG00000014099	10726	536	4.32274	10190	0.999986	10190	1660	54.37	10	88046803	88050622	protein_coding	Krt15	SU>VMP
ENSRNOG00000015667	45395	2150	4.40012	43245	0.999986	43245	1750	46.42	6	11281964	11298216	protein_coding	Epcam	SU>VMP
ENSRNOG00000007320	4576	70	6.03059	4506	0.999983	4506	1318	48.63	15	18322327	18355818	protein_coding	Fam3d	SU>VMP
ENSRNOG00000020338	4565	177	4.68879	4388	0.999979	4388	1054	51.61	1	87019975	87027691	protein_coding	Lgals4	SU>VMP
ENSRNOG00000019999	4284	189	4.5025	4095	0.999972	4095	1684	54.56	1	81499821	81504318	protein_coding	Lypd3	SU>VMP
ENSRNOG00000046007	3610	117	4.94742	3493	0.999972	3493	1472	61.07	12	21831342	21832813	protein_coding	Cldn3	SU>VMP
ENSRNOG00000011994	4775	229	4.38208	4546	0.999969	4546	1879	45	1	14224393	14236846	protein_coding	Perp	SU>VMP
ENSRNOG00000027942	3397	103	5.04354	3294	0.999969	3294	3828	49.68	1	72927151	72941869	protein_coding	Eps8l1	SU>VMP
ENSRNOG00000052979	3338	94	5.15018	3244	0.999969	3244	1553	49.38	9	98118908	98131883	protein_coding	Rab17	SU>VMP
ENSRNOG00000011821	4150	213	4.28419	3937	0.999945	3937	653	48.99	2	189997129	189999604	protein_coding	S100a4	SU>VMP
ENSRNOG00000022189	2496	50	5.64155	2446	0.999941	2446.01	1384	47.15	1	105094411	105109461	protein_coding	Htatip2	SU>VMP
ENSRNOG00000000177	2818	129	4.44923	2689	0.999938	2689	1610	54.59	7	13062196	13070280	protein_coding	Plpp2	SU>VMP
ENSRNOG00000008600	3545	194	4.19166	3351	0.999938	3351	1939	52.75	5	151448617	151459093	protein_coding	Sytl1	SU>VMP
ENSRNOG00000017842	2304	92	4.64636	2212	0.999927	2212	3049	46.05	1	191704311	191738268	protein_coding	Scnn1g	SU>VMP
ENSRNOG00000060949	2242	74	4.92112	2168	0.999927	2168.01	1929	49.94	16	10417185	10432393	protein_coding	Anxa8	SU>VMP
ENSRNOG00000013166	12383	695	4.1552	11688	0.999921	11688	1224	54.79	5	155649217	155672579	protein_coding	Wnt4	SU>VMP
ENSRNOG00000016326	1943	70	4.79479	1873	0.999907	1873.01	3127	53.27	19	10644244	10653800	protein_coding	Cx3cl1	SU>VMP
ENSRNOG00000020276	4169	260	4.00312	3909	0.9999	3909	759	56.96	1	215609036	215611658	protein_coding	Tnni2	SU>VMP
ENSRNOG00000001618	1863	77	4.59663	1786	0.999893	1786.01	3615	50.13	11	38251955	38274217	protein_coding	Ripk4	SU>VMP
ENSRNOG00000022116	1818	53	5.10022	1765	0.999893	1765.01	1716	45.89	15	37400889	37410848	protein_coding	Gjb6	SU>VMP
ENSRNOG00000026371	2190	114	4.26383	2076	0.999886	2076	1507	49.28	10	88118001	88163723	protein_coding	Krt17	SU>VMP
ENSRNOG00000020501	1935	101	4.25991	1834	0.999869	1834	4393	55.77	7	11295892	11315615	protein_coding	Tjp3	SU>VMP
ENSRNOG00000018355	2319	139	4.06035	2180	0.999851	2180	1976	48.52	17	11683862	11689527	protein_coding	Msx2	SU>VMP
ENSRNOG00000014265	1415	62	4.51239	1353	0.999848	1353.01	3775	45	15	41246308	41338284	protein_coding	Tnfrsf19	SU>VMP
ENSRNOG00000020455	1523	72	4.40278	1451	0.999848	1451.01	835	56.06	1	220727292	220729000	protein_coding	Cst6	SU>VMP
ENSRNOG00000019763	1419	67	4.40457	1352	0.999841	1352.01	2869	49.84	9	98073038	98108433	protein_coding	Mlph	SU>VMP
ENSRNOG00000013532	1599	86	4.21669	1513	0.999834	1513.01	871	53.6	14	86044969	86047162	protein_coding	Pgam2	SU>VMP
ENSRNOG00000032332	1273	35	5.18473	1238	0.999834	1238.01	1660	51.53	7	143518010	143523503	protein_coding	Krt4	SU>VMP
ENSRNOG00000055025	1977	111	4.15468	1866	0.999831	1866	400	47.84	16	10702263	10706073	protein_coding	Fam25a	SU>VMP
ENSRNOG00000010645	1715	99	4.11464	1616	0.9998	1616.01	1048	47.77	15	24141651	24165537	protein_coding	Lgals3	SU>VMP
ENSRNOG00000002343	47257	3247	3.86335	44010	0.999779	44010	1064	48.1	14	43133218	43143973	protein_coding	Uchl1	SU>VMP
ENSRNOG00000004411	8660	596	3.86098	8064	0.999779	8064	1165	40.82	7	58814805	58847563	protein_coding	Tspan8	SU>VMP
ENSRNOG00000005798	1184	65	4.18709	1119	0.999765	1119.01	1353	46.71	4	144382945	144398917	protein_coding	Cav3	SU>VMP
ENSRNOG00000007743	3627	253	3.84157	3374	0.999751	3374	950	44.77	4	172119331	172134607	protein_coding	Mgst1	SU>VMP
ENSRNOG00000059741	3240	208	3.96134	3032	0.999741	3032	2097	45.95	1	64046377	64126611	protein_coding	Tmc4	SU>VMP
ENSRNOG00000021274	967	40	4.59544	927	0.999724	927.011	5019	42.74	3	125566643	125607735	protein_coding	Fermt1	SU>VMP
ENSRNOG00000030264	2648	175	3.91948	2473	0.999724	2473	4628	57.66	7	117062692	117070936	protein_coding	Fam83h	SU>VMP
ENSRNOG00000007491	977	45	4.44036	932	0.999717	932.011	1347	56.11	10	84031955	84034228	protein_coding	Hoxb13	SU>VMP
ENSRNOG00000047967	2124	138	3.94404	1986	0.999699	1986	3648	54.74	5	159755535	159773699	protein_coding	Arhgef19	SU>VMP
ENSRNOG00000017401	2167	145	3.90157	2022	0.999696	2022	2751	49.99	5	157423213	157501737	protein_coding	Tmco4	SU>VMP
ENSRNOG00000008412	831	29	4.84072	802	0.999658	802.015	2092	48.21	4	168832910	168851652	protein_coding	Gprc5a	SU>VMP
ENSRNOG00000001962	825	35	4.55897	790	0.999651	790.013	1657	45.47	11	37922292	37993207	protein_coding	Fam3b	SU>VMP
ENSRNOG00000019190	1630	108	3.91577	1522	0.999651	1522.01	1902	41.88	1	252429677	252461461	protein_coding	Ankrd22	SU>VMP
ENSRNOG00000000986	1542	109	3.8224	1433	0.999634	1433.01	4141	52.41	12	2134022	2157403	protein_coding	Camsap3	SU>VMP
ENSRNOG00000004341	740	22	5.07195	718	0.999634	718.018	2866	49.49	13	47454591	47467432	protein_coding	LOC498222	SU>VMP
ENSRNOG00000006388	1425	90	3.98489	1335	0.999634	1335.01	2878	46.37	6	92597706	92643847	protein_coding	Pygl	SU>VMP
ENSRNOG00000010600	725	31	4.54764	694	0.999596	694.015	761	55.73	3	2458295	2459385	protein_coding	Cysrt1	SU>VMP
ENSRNOG00000014879	692	29	4.57665	663	0.999585	663.016	4481	52.82	6	10912383	11014278	protein_coding	Ttc7a	SU>VMP
ENSRNOG00000004834	657	19	5.11182	638	0.999561	638.02	3528	53.66	10	104368247	104403724	protein_coding	Llgl2	SU>VMP
ENSRNOG00000029668	648	18	5.16993	630	0.999551	630.021	380	40.62	10	71047310	71053191	protein_coding	Wfdc21	SU>VMP
ENSRNOG00000051418	645	13	5.63272	632	0.999551	632.025	735	38.87	11	45751812	45761371	protein_coding	RGD1310935	SU>VMP
ENSRNOG00000020251	745	46	4.01753	699	0.999537	699.012	1556	49.91	1	167197549	167206614	protein_coding	Art1	SU>VMP
ENSRNOG00000020685	629	14	5.48956	615	0.99953	615.024	4019	46.03	15	36565495	36590171	protein_coding	Atp12a	SU>VMP
ENSRNOG00000060831	17317	1312	3.72235	16005	0.999523	16005	3652	44.53	2	250897969	250923744	protein_coding	Clca1	SU>VMP
ENSRNOG00000007955	726	43	4.07756	683	0.999516	683.012	1701	47.65	4	147156948	147163467	protein_coding	Timp4	SU>VMP
ENSRNOG00000059540	989	65	3.92746	924	0.999509	924.008	1960	47.5	8	76449081	76452554	protein_coding	Gcnt3	SU>VMP
ENSRNOG00000016166	7150	587	3.60651	6563	0.999506	6563	1471	45.3	1	259308296	259357056	protein_coding	Pdlim1	SU>VMP
ENSRNOG00000020151	4809	397	3.59853	4412	0.999488	4412	4396	46.96	19	38768467	38838395	protein_coding	Cdh1	SU>VMP
ENSRNOG00000042344	4026	325	3.63084	3701	0.999485	3701	644	59.64	10	10766208	10767389	protein_coding	Smim22	SU>VMP
ENSRNOG00000028216	633	32	4.30606	601	0.999478	601.015	1997	45.33	11	36736586	36779615	protein_coding	Igsf5	SU>VMP
ENSRNOG00000023320	905	62	3.86758	843	0.999464	843.009	1390	48.88	5	135019778	135025084	protein_coding	Tspan1	SU>VMP
ENSRNOG00000025948	664	38	4.12711	626	0.999461	626.014	2977	52.26	13	53088439	53108713	protein_coding	RGD1311892	SU>VMP
ENSRNOG00000011820	582	22	4.72544	560	0.999447	560.02	5231	44.76	8	112834707	112884077	protein_coding	Acpp	SU>VMP
ENSRNOG00000013928	2519	201	3.64758	2318	0.999437	2318	9567	45.54	17	27286796	27334379	protein_coding	Dsp	SU>VMP
ENSRNOG00000016243	2079	155	3.74555	1924	0.999437	1924	2529	46.66	2	204512302	204568656	protein_coding	Casq2	SU>VMP
ENSRNOG00000012110	1890	144	3.71425	1746	0.999416	1746	5433	51.49	1	267417459	267463705	protein_coding	Col17a1	SU>VMP
ENSRNOG00000020955	1825	150	3.60486	1675	0.999395	1675	902	52.73	8	119030875	119036996	protein_coding	Myl3	SU>VMP
ENSRNOG00000017525	714	45	3.98793	669	0.999378	669.012	3248	49.56	4	71749242	71763679	protein_coding	Epha1	SU>VMP
ENSRNOG00000009343	537	8	6.06878	529	0.999364	529.035	6406	56.38	10	105100336	105116916	protein_coding	Evpl	SU>VMP
ENSRNOG00000014656	539	29	4.21616	510	0.999302	510.017	319	51.47	1	213648787	213650247	protein_coding	Cox8b	SU>VMP
ENSRNOG00000050420	509	19	4.74359	490	0.999295	490.023	755	50.01	7	143316920	143453546	protein_coding	Krt5	SU>VMP
ENSRNOG00000011427	1099	80	3.78005	1019	0.999285	1019.01	5617	53.77	15	52241801	52261276	protein_coding	Hr	SU>VMP
ENSRNOG00000020245	1072	89	3.59036	983	0.999253	983.007	1282	56.3	1	215605404	215607696	protein_coding	Syt8	SU>VMP
ENSRNOG00000029330	965	74	3.70493	891	0.999233	891.008	2837	41.72	X	32232142	32292072	protein_coding	Ca5b	SU>VMP
ENSRNOG00000007879	939	70	3.7457	869	0.999219	869.008	3347	38.88	X	138046494	138096669	protein_coding	Stk26	SU>VMP
ENSRNOG00000008515	598	41	3.86645	557	0.999215	557.013	3455	44.41	8	32563874	32609212	protein_coding	Tmem45b	SU>VMP
ENSRNOG00000014233	592	42	3.81714	550	0.999195	550.013	1383	53.76	10	88055841	88060561	protein_coding	Krt19	SU>VMP
ENSRNOG00000002598	470	12	5.29155	458	0.999164	458.031	1191	47.17	10	71159869	71218902	protein_coding	Hnf1b	SU>VMP
ENSRNOG00000008615	775	62	3.64386	713	0.999136	713.009	2776	42.52	7	94130852	94163645	protein_coding	Mal2	SU>VMP
ENSRNOG00000019467	447	11	5.3447	436	0.999101	436.033	6098	50.69	3	151564604	151600140	protein_coding	Fer1l4	SU>VMP
ENSRNOG00000018366	693	52	3.73627	641	0.999088	641.011	4167	48.38	9	44194325	44237117	protein_coding	RGD1310819	SU>VMP
ENSRNOG00000014164	681	53	3.68359	628	0.999053	628.011	3701	49.04	8	66899990	66975932	protein_coding	Paqr5	SU>VMP
ENSRNOG00000012199	446	22	4.34147	424	0.999018	424.022	2323	52.3	2	121165137	121167545	protein_coding	Sox2	SU>VMP
ENSRNOG00000010507	448	23	4.28379	425	0.999008	425.022	1112	43.48	8	5893249	5901049	protein_coding	Mmp7	SU>VMP
ENSRNOG00000003095	454	26	4.12611	428	0.998977	428.02	1081	47.36	14	71649274	71650354	protein_coding	Fgfbp1	SU>VMP
ENSRNOG00000031955	609	46	3.72674	563	0.998974	563.012	1375	50.11	17	70072156	70073530	protein_coding	Calml3	SU>VMP
ENSRNOG00000021116	442	23	4.26434	419	0.998967	419.022	1651	48.4	2	196415738	196425727	protein_coding	Bnipl	SU>VMP
ENSRNOG00000014963	425	17	4.64386	408	0.998963	408.026	3471	53.88	19	10423501	10460674	protein_coding	Adgrg1	SU>VMP
ENSRNOG00000009564	405	7	5.85442	398	0.998929	398.043	1415	53.23	4	84478839	84481883	protein_coding	Prr15	SU>VMP
ENSRNOG00000014251	6696	576	3.53916	6120	0.998918	6120	4381	52.11	1	163073124	163129641	protein_coding	Capn5	SU>VMP
ENSRNOG00000001476	9820	973	3.33521	8847	0.998853	8847	1796	57.52	12	24761210	24763005	protein_coding	Cldn4	SU>VMP
ENSRNOG00000016581	17129	1603	3.41759	15526	0.998853	15526	1251	42.06	17	32904119	32911495	protein_coding	Serpinb1a	SU>VMP
ENSRNOG00000020636	44591	4457	3.32261	40134	0.998853	40134	1470	48.65	1	87199313	87221892	protein_coding	Spint2	SU>VMP
ENSRNOG00000047941	4464	428	3.38265	4036	0.998832	4036	963	57.26	6	26485126	26486695	protein_coding	Krtcap3	SU>VMP
ENSRNOG00000003650	3330	318	3.38842	3012	0.998811	3012	782	55.65	10	104052831	104054805	protein_coding	Nt5c	SU>VMP
ENSRNOG00000001571	1272	111	3.51847	1161	0.998725	1161.01	2248	39.5	11	28525643	28527890	protein_coding	Cldn8	SU>VMP
ENSRNOG00000004084	1494	145	3.36506	1349	0.998707	1349	3719	52.48	6	39358985	39363458	protein_coding	Fam84a	SU>VMP
ENSRNOG00000027880	1419	132	3.42626	1287	0.9987	1287	8691	55.06	8	118893995	118926613	protein_coding	Nbeal2	SU>VMP
ENSRNOG00000013771	1167	102	3.51616	1065	0.998697	1065.01	4154	43.91	2	250954397	250981623	protein_coding	Clca5	SU>VMP
ENSRNOG00000010549	1386	136	3.34925	1250	0.998687	1250	839	52.56	7	124460358	124470609	protein_coding	Tspo	SU>VMP
ENSRNOG00000015480	502	40	3.64962	462	0.998673	462.014	3593	49.54	5	172658748	172769421	protein_coding	Prkcz	SU>VMP
ENSRNOG00000020784	368	12	4.9386	356	0.998666	356.034	1558	54.99	1	221057713	221060747	protein_coding	Kcnk7	SU>VMP
ENSRNOG00000018748	495	40	3.62936	455	0.998662	455.014	1918	57.44	10	56822756	56826479	protein_coding	Slc16a11	SU>VMP
ENSRNOG00000015152	487	40	3.60585	447	0.998631	447.015	2941	54.87	1	213886775	213897783	protein_coding	Pkp3	SU>VMP
ENSRNOG00000053691	1146	108	3.4075	1038	0.998621	1038.01	11319	56.1	3	175553045	175601127	protein_coding	Lama5	SU>VMP
ENSRNOG00000018159	1032	102	3.3388	930	0.99858	930.006	1956	46.62	4	118538777	118595580	protein_coding	Anxa4	SU>VMP
ENSRNOG00000019616	1005	94	3.41839	911	0.99858	911.006	2208	53.27	1	199372519	199377035	protein_coding	Prss8	SU>VMP
ENSRNOG00000027037	829	70	3.56595	759	0.998569	759.008	2838	49.79	10	56851734	56864005	protein_coding	Alox12	SU>VMP
ENSRNOG00000013515	922	87	3.40568	835	0.998535	835.007	5616	51.59	5	149922352	149996334	protein_coding	Ptpru	SU>VMP
ENSRNOG00000013593	886	88	3.33173	798	0.998514	798.007	1026	54	7	125920357	125925430	protein_coding	Upk3a	SU>VMP
ENSRNOG00000000811	358	20	4.16189	338	0.998441	338.026	1495	39.35	20	40618128	40712592	protein_coding	Pkib	SU>VMP
ENSRNOG00000001976	378	26	3.8618	352	0.998421	352.021	1443	47.7	11	38063915	38103290	protein_coding	Tmprss2	SU>VMP
ENSRNOG00000039969	687	69	3.31564	618	0.998386	618.009	4507	41.79	18	11826706	11858754	protein_coding	Dsc2	SU>VMP
ENSRNOG00000008346	646	64	3.33539	582	0.998331	582.01	4674	43.38	3	46652623	46726958	protein_coding	Itgb6	SU>VMP
ENSRNOG00000006963	621	57	3.44556	564	0.998303	564.011	2189	46.47	13	48426820	48449490	protein_coding	Ctse	SU>VMP
ENSRNOG00000030910	49	574	-3.5502	525	0.998279	-525.012	3298	47.96	8	46806147	47094352	protein_coding	Grik4	VMP>SU
ENSRNOG00000006330	317	10	4.98641	307	0.998179	307.04	2054	53.54	13	52083859	52088780	protein_coding	Elf3	SU>VMP
ENSRNOG00000017325	307	15	4.3552	292	0.997968	292.032	1212	57.98	10	56576428	56578626	protein_coding	Cldn7	SU>VMP
ENSRNOG00000029964	328	21	3.96523	307	0.997961	307.026	2698	38.76	14	23166633	23207327	protein_coding	Tmprss11g	SU>VMP
ENSRNOG00000019527	447	39	3.51873	408	0.997885	408.015	1696	49.85	9	94286550	94294968	protein_coding	Chrnd	SU>VMP
ENSRNOG00000000491	349	28	3.63973	321	0.997857	321.021	1792	54.91	20	7292824	7307284	protein_coding	Spdef	SU>VMP
ENSRNOG00000003121	312	20	3.96347	292	0.997764	292.027	3290	50.41	10	62035866	62109078	protein_coding	Rtn4rl1	SU>VMP
ENSRNOG00000025994	286	11	4.70044	275	0.997743	275.04	3063	53.45	7	142994119	143016040	protein_coding	Krt80	SU>VMP
ENSRNOG00000057957	337	27	3.64172	310	0.997719	310.021	5629	52.25	5	152290084	152321541	protein_coding	Aim1l	SU>VMP
ENSRNOG00000020242	330	25	3.72247	305	0.997681	305.023	1988	51.75	1	167192810	167202767	protein_coding	Art5	SU>VMP
ENSRNOG00000001776	270	4	6.07682	266	0.997646	266.069	1571	47.42	11	71222600	71236223	protein_coding	Muc20	SU>VMP
ENSRNOG00000016753	328	25	3.7137	303	0.997646	303.023	3424	46.62	18	74461055	74485139	protein_coding	Slc14a1	SU>VMP
ENSRNOG00000056955	330	27	3.61143	303	0.997629	303.022	3006	47.16	12	46615649	46703287	protein_coding	Bicdl1	SU>VMP
ENSRNOG00000001704	325	27	3.58941	298	0.997563	298.022	2010	48.05	11	32769165	33003021	protein_coding	Runx1	SU>VMP
ENSRNOG00000015615	373	33	3.49864	340	0.997449	340.018	2862	46.88	13	25778317	25835957	protein_coding	Tnfrsf11a	SU>VMP
ENSRNOG00000018851	367	31	3.56544	336	0.997422	336.019	1708	41.7	18	36985714	37245809	protein_coding	Ppp2r2b	SU>VMP
ENSRNOG00000012811	2360	257	3.19895	2103	0.997404	2103	2286	49.72	3	111049118	111062011	protein_coding	Spint1	SU>VMP
ENSRNOG00000001711	260	10	4.70044	250	0.997398	250.044	2976	43.22	11	75125952	75144903	protein_coding	Hrasls	SU>VMP
ENSRNOG00000010210	364	32	3.50779	332	0.997387	332.019	8894	39.83	2	139453774	139528162	protein_coding	Slc7a11	SU>VMP
ENSRNOG00000061215	359	31	3.53364	328	0.997349	328.019	1204	46.09	1	189944895	189960073	protein_coding	Crym	SU>VMP
ENSRNOG00000004743	1628	179	3.18507	1449	0.997339	1449	5232	45.89	8	132260029	132296661	protein_coding	Cdcp1	SU>VMP
ENSRNOG00000005727	304	25	3.60407	279	0.997318	279.023	3002	42.38	3	52175547	52212412	protein_coding	Galnt3	SU>VMP
ENSRNOG00000017601	1368	151	3.17945	1217	0.997301	1217	2719	47.04	1	36320461	36354756	protein_coding	Srd5a1	SU>VMP
ENSRNOG00000008184	1347	143	3.23566	1204	0.997294	1204	3870	44.06	5	24576991	24631698	protein_coding	Esrp1	SU>VMP
ENSRNOG00000005580	6558	740	3.14766	5818	0.997232	5818	5884	53.11	10	104523996	104561078	protein_coding	Itgb4	SU>VMP
ENSRNOG00000012966	7550	886	3.0911	6664	0.997232	6664	1463	41.39	9	73833388	73871888	protein_coding	Acadl	SU>VMP
ENSRNOG00000016374	8574	1033	3.05313	7541	0.997221	7541	4627	46.91	1	200590953	200696928	protein_coding	Fgfr2	SU>VMP
ENSRNOG00000018740	10329	1257	3.03864	9072	0.997221	9072	2228	44.32	9	95161157	95302822	protein_coding	Ugt1a1	SU>VMP
ENSRNOG00000024028	8183	979	3.06325	7204	0.997221	7204	812	46.32	2	192669143	192671059	protein_coding	Sprr1a	SU>VMP
ENSRNOG00000009652	5442	643	3.08125	4799	0.997211	4799	4517	42.91	2	115941993	116002561	protein_coding	Prkci	SU>VMP
ENSRNOG00000051854	549	4837	-3.13923	4288	0.997211	-4288	3799	42.16	2	233667254	233743866	protein_coding	Enpep	VMP>SU
ENSRNOG00000061376	1038	108	3.2647	930	0.997204	930.006	431	54.33	7	116090189	116091955	protein_coding	Psca	SU>VMP
ENSRNOG00000006403	3765	436	3.11025	3329	0.997201	3329	5214	52.46	8	48094673	48157305	protein_coding	Nectin1	SU>VMP
ENSRNOG00000017773	316	2790	-3.14227	2474	0.997173	-2474	4433	36.59	5	670754	711033	protein_coding	Crispld1	VMP>SU
ENSRNOG00000017210	2757	333	3.04951	2424	0.997163	2424	6657	45.93	17	31236015	31403685	protein_coding	Slc22a23	SU>VMP
ENSRNOG00000020614	258	15	4.10434	243	0.997163	243.035	918	57.65	1	216702319	216703534	protein_coding	Phlda2	SU>VMP
ENSRNOG00000046261	905	95	3.25192	810	0.997142	810.007	1455	53.65	8	23142734	23148396	protein_coding	Acp5	SU>VMP
ENSRNOG00000024952	2069	233	3.15053	1836	0.997135	1836	6028	43.69	18	60013382	60095354	protein_coding	Atp8b1	SU>VMP
ENSRNOG00000017109	843	89	3.24366	754	0.997128	754.007	1413	57.54	1	214203861	214205782	protein_coding	Rassf7	SU>VMP
ENSRNOG00000008054	1880	232	3.01854	1648	0.997111	1648	4117	54.5	13	90815562	90832469	protein_coding	Igsf9	SU>VMP
ENSRNOG00000024346	1678	192	3.12756	1486	0.997093	1486	1515	46.13	8	54925607	54937177	protein_coding	Plet1	SU>VMP
ENSRNOG00000013223	768	79	3.28118	689	0.99708	689.008	1379	47.17	1	146713676	146736261	protein_coding	Fah	SU>VMP
ENSRNOG00000021206	1453	167	3.12111	1286	0.99708	1286	804	46.76	1	222844144	222877193	protein_coding	Pla2g16	SU>VMP
ENSRNOG00000005871	764	80	3.2555	684	0.997076	684.008	2040	43.36	3	1452644	1468614	protein_coding	Il1rn	SU>VMP
ENSRNOG00000015184	750	77	3.28396	673	0.997073	673.008	3134	57.89	3	2676296	2680565	protein_coding	Clic3	SU>VMP
ENSRNOG00000008592	1311	156	3.07105	1155	0.997024	1155	1498	44.74	8	32950875	33017854	protein_coding	Barx2	SU>VMP
ENSRNOG00000019445	1263	154	3.03585	1109	0.997021	1109	2183	54.33	10	15119663	15125408	protein_coding	Msln	SU>VMP
ENSRNOG00000000994	1222	138	3.1465	1084	0.997017	1084	2118	53.13	12	2180150	2191175	protein_coding	Stxbp2	SU>VMP
ENSRNOG00000023177	671	74	3.18072	597	0.996979	597.008	3975	54.21	19	38113412	38120578	protein_coding	Esrp2	SU>VMP
ENSRNOG00000010607	1059	132	3.00409	927	0.996948	927.005	1137	61.13	3	2462466	2463790	protein_coding	Rnf208	SU>VMP
ENSRNOG00000003998	881	100	3.13914	781	0.996883	781.006	1693	50.04	10	82770905	82785142	protein_coding	Sgca	SU>VMP
ENSRNOG00000018755	856	103	3.05497	753	0.996872	753.006	2867	42.08	3	151032952	151075856	protein_coding	Acss2	SU>VMP
ENSRNOG00000058430	90	788	-3.1302	698	0.996845	-698.007	1227	49.34	7	141132133	141136700	protein_coding	Bcdin3d	VMP>SU
ENSRNOG00000004994	236	10	4.56071	226	0.996831	226.046	1069	39.09	6	55371738	55424674	protein_coding	Agr3	SU>VMP
ENSRNOG00000058940	534	56	3.25334	478	0.996727	478.011	652	48.34	16	69046514	69079332	protein_coding	Rab11fip1	SU>VMP
ENSRNOG00000001389	71	597	-3.07184	526	0.996582	-526.009	1969	58.86	12	22122953	22125091	protein_coding	Irs3	VMP>SU
ENSRNOG00000012906	490	53	3.20872	437	0.996578	437.012	2675	47.39	3	167957994	168033457	protein_coding	Bcas1	SU>VMP
ENSRNOG00000012723	573	65	3.14002	508	0.996568	508.01	2653	41.51	2	104416972	104459107	protein_coding	Trim55	SU>VMP
ENSRNOG00000002396	219	8	4.77479	211	0.996361	211.054	2478	41.06	13	27889345	27914006	protein_coding	Serpinb8	SU>VMP
ENSRNOG00000014573	496	58	3.09622	438	0.996336	438.011	1533	49.47	3	113318563	113324461	protein_coding	Ckmt1	SU>VMP
ENSRNOG00000002640	214	8	4.74147	206	0.996184	206.055	2577	41.19	13	26903052	26923250	protein_coding	Serpinb5	SU>VMP
ENSRNOG00000042101	239	19	3.65294	220	0.996167	220.03	2098	49.9	3	165679307	165700489	protein_coding	Zfp93	SU>VMP
ENSRNOG00000024237	451	52	3.11654	399	0.996164	399.012	2886	41.67	15	87704340	87820779	protein_coding	Scel	SU>VMP
ENSRNOG00000059055	451	53	3.08906	398	0.99616	398.012	398	46.21	18	76748067	76753902	protein_coding	Hsbp1l1	SU>VMP
ENSRNOG00000007484	214	11	4.28204	203	0.996032	203.045	2499	44.08	3	93178163	93216495	protein_coding	Ehf	SU>VMP
ENSRNOG00000012068	425	49	3.11661	376	0.996019	376.013	3485	48.19	5	74997843	75005567	protein_coding	LOC685849	SU>VMP
ENSRNOG00000008839	378	38	3.31431	340	0.996012	340.016	2008	39.8	4	147274107	147399380	protein_coding	Pparg	SU>VMP
ENSRNOG00000013808	214	12	4.1565	202	0.99596	202.043	3801	45.38	19	37025375	37034285	protein_coding	Ces2g	SU>VMP
ENSRNOG00000020374	369	38	3.27955	331	0.995936	331.016	3420	54.21	10	15484795	15495377	protein_coding	Tmem8a	SU>VMP
ENSRNOG00000048967	366	37	3.30625	329	0.995915	329.017	1305	44.29	9	23420654	23424832	protein_coding	LOC688459	SU>VMP
ENSRNOG00000007713	387	48	3.01123	339	0.995752	339.013	3303	46.36	7	35309265	35543759	protein_coding	Tmcc3	SU>VMP
ENSRNOG00000009945	246	22	3.48308	224	0.995683	224.027	3564	41.87	8	103557364	103608913	protein_coding	Pls1	SU>VMP
ENSRNOG00000025350	372	43	3.11289	329	0.995669	329.015	2478	52.53	1	80279706	80290408	protein_coding	Ppp1r13l	SU>VMP
ENSRNOG00000021763	247	24	3.3634	223	0.9956	223.025	1388	46.94	1	256786124	256804156	protein_coding	Ffar4	SU>VMP
ENSRNOG00000000515	194	6	5.01495	188	0.995576	188.067	1868	53.96	20	6018374	6027473	protein_coding	Mapk13	SU>VMP
ENSRNOG00000014948	202	12	4.07325	190	0.995555	190.044	2029	55	19	52077109	52085496	protein_coding	Osgin1	SU>VMP
ENSRNOG00000046763	341	39	3.12823	302	0.995355	302.016	1797	53.79	6	137184820	137206693	protein_coding	Adssl1	SU>VMP
ENSRNOG00000001924	212	17	3.64046	195	0.995327	195.034	5324	40.21	11	78234800	78456501	protein_coding	Tp63	SU>VMP
ENSRNOG00000009144	191	10	4.2555	181	0.995272	181.05	2210	51.31	13	52645257	52659619	protein_coding	Lad1	SU>VMP
ENSRNOG00000018297	301	33	3.18923	268	0.995151	268.019	3765	45.04	2	30527715	30577218	protein_coding	Ocln	SU>VMP
ENSRNOG00000012333	186	12	3.9542	174	0.994802	174.045	4102	59.17	16	79696891	79700992	protein_coding	Kbtbd11	SU>VMP
ENSRNOG00000029478	174	6	4.85798	168	0.99476	168.07	2726	47.91	7	14441476	14515212	protein_coding	Cyp4f39	SU>VMP
ENSRNOG00000018286	194	15	3.69302	179	0.994719	179.038	1841	46.04	3	60445666	60460724	protein_coding	Chrna1	SU>VMP
ENSRNOG00000051819	192	15	3.67807	177	0.994653	177.038	2612	48.62	19	50207980	50220455	protein_coding	Sdr42e1	SU>VMP
ENSRNOG00000016460	266	29	3.1973	237	0.994574	237.022	1821	48.42	15	42640146	42665857	protein_coding	Clu	SU>VMP
ENSRNOG00000055672	261	27	3.27302	234	0.994519	234.023	1007	48.63	6	99839960	99843245	protein_coding	Gpx2	SU>VMP
ENSRNOG00000015105	276	32	3.10852	244	0.994494	244.02	2183	46.31	5	78334284	78356460	protein_coding	Bspry	SU>VMP
ENSRNOG00000046112	275	34	3.01582	241	0.994405	241.019	2225	52.35	1	82072544	82088275	protein_coding	Dedd2	SU>VMP
ENSRNOG00000005023	178	13	3.77529	165	0.994118	165.043	932	42.39	6	55465782	55487714	protein_coding	Agr2	SU>VMP
ENSRNOG00000009096	194	17	3.51245	177	0.994062	177.035	1451	41.09	4	30311982	30338679	protein_coding	Pon3	SU>VMP
ENSRNOG00000028632	194	18	3.42999	176	0.993976	176.033	1513	46.89	4	168142271	168183096	protein_coding	Bcl2l14	SU>VMP
ENSRNOG00000008697	194	19	3.35199	175	0.993938	175.032	2435	42.65	7	94375020	94383024	protein_coding	Nov	SU>VMP
ENSRNOG00000013309	190	19	3.32193	171	0.993758	171.032	4111	47.56	1	260527781	260638915	protein_coding	Pik3ap1	SU>VMP
ENSRNOG00000007901	6622	875	2.91991	5747	0.993592	5747	1286	43.33	6	109169741	109205004	protein_coding	Tmed10	SU>VMP
ENSRNOG00000008057	6405	854	2.90689	5551	0.993592	5551	1613	51.91	7	143059764	143075907	protein_coding	Krt7	SU>VMP
ENSRNOG00000016102	861	6689	-2.95771	5828	0.993592	-5828	4843	47.59	1	209523157	209641123	protein_coding	Ebf3	VMP>SU
ENSRNOG00000050675	11930	1612	2.88767	10318	0.993582	10318	795	50.24	10	92628356	92638100	protein_coding	Myl4	SU>VMP
ENSRNOG00000016085	4925	635	2.9553	4290	0.993572	4290	3255	44.29	8	49342067	49353080	protein_coding	Mpzl2	SU>VMP
ENSRNOG00000046405	423	3354	-2.98715	2931	0.993547	-2931	2433	65.43	10	62007150	62009582	protein_coding	Hic1	VMP>SU
ENSRNOG00000007364	3004	378	2.99043	2626	0.993544	2626	3093	49.3	6	99845954	99870024	protein_coding	Rab15	SU>VMP
ENSRNOG00000007258	3119	441	2.82223	2678	0.993534	2678	1213	46.06	5	2813131	2843483	protein_coding	Sbspon	SU>VMP
ENSRNOG00000014753	419	3078	-2.87697	2659	0.993534	-2659	3736	47.85	4	100491798	100660140	protein_coding	Tcf7l1	VMP>SU
ENSRNOG00000002244	318	2328	-2.87199	2010	0.993499	-2010	6514	47.2	14	35527927	35581031	protein_coding	Pdgfra	VMP>SU
ENSRNOG00000003973	2058	265	2.95718	1793	0.993492	1793	1833	50.65	13	51229890	51236463	protein_coding	Cyb5r1	SU>VMP
ENSRNOG00000043451	1458	186	2.97062	1272	0.99344	1272	1467	42	14	6673686	6679901	protein_coding	Spp1	SU>VMP
ENSRNOG00000037687	188	1348	-2.84202	1160	0.993385	-1160	2674	38.55	7	81924050	82059789	protein_coding	Rspo2	VMP>SU
ENSRNOG00000011260	1193	156	2.93498	1037	0.993361	1037	1131	44.73	2	84645084	84666835	protein_coding	Cmbl	SU>VMP
ENSRNOG00000020578	1218	169	2.84942	1049	0.993354	1049	3573	48.09	1	82327955	82344345	protein_coding	Ceacam1	SU>VMP
ENSRNOG00000007637	1145	162	2.82128	983	0.99333	983.004	5157	45.98	5	105230580	105279731	protein_coding	Acer2	SU>VMP
ENSRNOG00000003984	141	1027	-2.86467	886	0.993292	-886.005	3075	50.37	X	134856726	134866210	protein_coding	Apln	VMP>SU
ENSRNOG00000003232	827	108	2.93686	719	0.993226	719.006	1492	53.65	10	103713045	103730145	protein_coding	Slc9a3r1	SU>VMP
ENSRNOG00000016558	814	113	2.84871	701	0.993202	701.006	1476	50.98	19	10731855	10752641	protein_coding	Pllp	SU>VMP
ENSRNOG00000004276	748	107	2.80543	641	0.993146	641.006	4907	50.8	10	82855613	82887497	protein_coding	Itga3	SU>VMP
ENSRNOG00000002667	594	77	2.94753	517	0.992943	517.008	3906	46.23	13	70566643	70626252	protein_coding	Lamc2	SU>VMP
ENSRNOG00000021200	561	73	2.94203	488	0.992887	488.009	2118	52.38	2	198655437	198659317	protein_coding	Hfe2	SU>VMP
ENSRNOG00000021095	153	10	3.93546	143	0.992835	143.054	452	51.8	1	89502562	89509343	protein_coding	Fxyd3	SU>VMP
ENSRNOG00000006255	505	67	2.91405	438	0.992697	438.01	3265	47.33	10	31241394	31258105	protein_coding	Nipal4	SU>VMP
ENSRNOG00000015380	25294	3761	2.74961	21533	0.992697	21533	4054	52.41	10	88279632	88307412	protein_coding	Jup	SU>VMP
ENSRNOG00000024331	5673	821	2.78866	4852	0.992694	4852	1204	51.04	1	89060581	89068348	protein_coding	Upk1a	SU>VMP
ENSRNOG00000020542	6853	1041	2.71877	5812	0.99269	5812	1008	49.83	2	188561429	188565544	protein_coding	Krtcap2	SU>VMP
ENSRNOG00000012037	4314	624	2.78941	3690	0.992676	3690	4557	43.32	16	35934970	36062719	protein_coding	Galnt7	SU>VMP
ENSRNOG00000014739	4542	673	2.75465	3869	0.992676	3869	731	51.99	3	161018511	161024209	protein_coding	Wfdc2	SU>VMP
ENSRNOG00000012832	3327	479	2.79612	2848	0.992652	2848	1734	59.1	7	143882000	143884280	protein_coding	Mfsd5	SU>VMP
ENSRNOG00000043324	3290	485	2.76203	2805	0.992652	2805	822	54.54	8	48772906	48774898	protein_coding	Upk2	SU>VMP
ENSRNOG00000005269	2975	446	2.73777	2529	0.992642	2529	5067	49.25	10	11240138	11284332	protein_coding	Srl	SU>VMP
ENSRNOG00000020308	12286	1924	2.67483	10362	0.992625	10362	1174	49.6	1	87009730	87016005	protein_coding	Ech1	SU>VMP
ENSRNOG00000002045	7152	1149	2.63797	6003	0.992621	6003	747	44.8	14	14364008	14426437	protein_coding	Anxa3	SU>VMP
ENSRNOG00000007284	2760	421	2.71278	2339	0.992621	2339	2577	51.27	5	138154673	138182897	protein_coding	Slc2a1	SU>VMP
ENSRNOG00000057044	404	2629	-2.70209	2225	0.992621	-2225	3108	46.95	3	12034413	12155098	protein_coding	Garnl3	VMP>SU
ENSRNOG00000017783	985	6016	-2.61061	5031	0.992618	-5031	3892	48.83	16	73372007	73410777	protein_coding	Sfrp1	VMP>SU
ENSRNOG00000023440	293	2024	-2.78824	1731	0.99259	-1731	4220	38.99	X	40460047	40717982	protein_coding	Phex	VMP>SU
ENSRNOG00000060853	2042	296	2.78631	1746	0.99259	1746	912	50.08	6	43393113	43400328	protein_coding	Iah1	SU>VMP
ENSRNOG00000012622	3676	587	2.6467	3089	0.99258	3089	4005	53.57	19	10079765	10101451	protein_coding	Mmp15	SU>VMP
ENSRNOG00000009005	1835	265	2.79172	1570	0.992576	1570	4017	48.84	8	111495331	111577833	protein_coding	Slco2a1	SU>VMP
ENSRNOG00000017164	272	1795	-2.72231	1523	0.992559	-1523	3946	49.1	1	277730760	277827269	protein_coding	Afap1l2	VMP>SU
ENSRNOG00000001007	2880	471	2.61227	2409	0.992555	2409	2276	44.71	12	12227010	12321172	protein_coding	Baiap2l1	SU>VMP
ENSRNOG00000002289	466	64	2.86419	402	0.992528	402.01	2476	46.56	11	67004042	67037115	protein_coding	Ildr1	SU>VMP
ENSRNOG00000023309	1703	267	2.67317	1436	0.992483	1436	6273	51.91	5	62640645	62683964	protein_coding	Anks6	SU>VMP
ENSRNOG00000013380	1206	177	2.76841	1029	0.992466	1029	1716	46.32	3	111078619	111087347	protein_coding	Rhov	SU>VMP
ENSRNOG00000023640	1269	208	2.60904	1061	0.99239	1061	1072	49.89	2	187903307	187909394	protein_coding	Rab25	SU>VMP
ENSRNOG00000030245	1257	207	2.60228	1050	0.99239	1050	1236	47.39	11	86797557	86840573	protein_coding	Tango2	SU>VMP
ENSRNOG00000014259	1156	193	2.58247	963	0.992362	963.003	2940	52	5	140692779	140698609	protein_coding	Mycl	SU>VMP
ENSRNOG00000018631	144	8	4.16993	136	0.992355	136.064	1527	43.24	17	88071757	88095729	protein_coding	Enkur	SU>VMP
ENSRNOG00000023172	1104	178	2.63279	926	0.992345	926.004	1014	56.31	9	95289918	95290931	protein_coding	Dnajb3	SU>VMP
ENSRNOG00000019390	417	54	2.94902	363	0.992303	363.012	2266	57.21	8	130416355	130421871	protein_coding	Klhl40	SU>VMP
ENSRNOG00000009184	959	151	2.66698	808	0.992286	808.004	2420	44.36	4	131366744	131694755	protein_coding	Foxp1	SU>VMP
ENSRNOG00000017680	931	149	2.64347	782	0.992272	782.004	1926	45.89	2	209097927	209116965	protein_coding	Dennd2d	SU>VMP
ENSRNOG00000010889	680	103	2.72289	577	0.992168	577.006	2845	41.01	2	184231260	184309664	protein_coding	Fbxw7	SU>VMP
ENSRNOG00000002159	160	15	3.41504	145	0.992099	145.04	3048	44.85	14	10343282	10395047	protein_coding	Gpat3	SU>VMP
ENSRNOG00000015916	161	16	3.33092	145	0.992099	145.038	4008	51.31	7	126711467	126735007	protein_coding	Ttc38	SU>VMP
ENSRNOG00000004626	139	6	4.53398	133	0.992072	133.077	4269	47.73	14	60256712	60276794	protein_coding	Slc34a2	SU>VMP
ENSRNOG00000017645	649	105	2.62783	544	0.99203	544.006	731	50.04	1	198655742	198658583	protein_coding	Mylpf	SU>VMP
ENSRNOG00000005690	602	91	2.72583	511	0.992027	511.007	1660	43.91	4	144192989	144252551	protein_coding	Lmcd1	SU>VMP
ENSRNOG00000017469	385	55	2.80735	330	0.992027	330.012	1415	37.42	1	237893966	237910012	protein_coding	Anxa1	SU>VMP
ENSRNOG00000009673	156	14	3.47805	142	0.991864	142.043	1113	53.17	10	65329940	65334500	protein_coding	Dhrs13	SU>VMP
ENSRNOG00000016926	356	45	2.98388	311	0.991819	311.014	2530	46.75	1	277261681	277291370	protein_coding	Plekhs1	SU>VMP
ENSRNOG00000011459	554	89	2.63801	465	0.991802	465.007	3515	55.39	10	105573752	105600913	protein_coding	Rhbdf2	SU>VMP
ENSRNOG00000002800	139	8	4.11894	131	0.991792	131.065	2439	49.82	X	70563570	70572295	protein_coding	Gdpd2	SU>VMP
ENSRNOG00000021579	509	76	2.74359	433	0.991778	433.009	2634	39.42	4	79846521	79926703	protein_coding	Mpp6	SU>VMP
ENSRNOG00000004483	535	86	2.63713	449	0.991754	449.008	3583	41.96	7	59039720	59325947	protein_coding	Ptprr	SU>VMP
ENSRNOG00000010716	524	85	2.62403	439	0.991729	439.008	2375	52.11	4	100067341	100099517	protein_coding	Atoh8	SU>VMP
ENSRNOG00000026974	140	9	3.95936	131	0.991653	131.06	1682	53.13	19	56302705	56311991	protein_coding	Dbndd1	SU>VMP
ENSRNOG00000006076	77	490	-2.66985	413	0.991608	-413.009	3479	43.88	4	25507463	25527087	protein_coding	Steap2	VMP>SU
ENSRNOG00000002061	459	69	2.73383	390	0.991574	390.01	8258	44.81	14	7688551	7863664	protein_coding	Ptpn13	SU>VMP
ENSRNOG00000014710	332	44	2.91561	288	0.991519	288.015	4265	53.88	3	120092582	120106697	protein_coding	Prom2	SU>VMP
ENSRNOG00000008855	150	13	3.52838	137	0.991415	137.045	2418	48.86	15	37377316	37383277	protein_coding	Gjb2	SU>VMP
ENSRNOG00000039698	403	59	2.77199	344	0.991277	344.011	1271	54.47	10	13370098	13374808	protein_coding	Prss22	SU>VMP
ENSRNOG00000025115	174	21	3.05063	153	0.991094	153.03	5820	43.63	8	57886168	57962708	protein_coding	Exph5	SU>VMP
ENSRNOG00000026564	63	395	-2.64843	332	0.991094	-332.011	3040	44.02	17	16333415	16380573	protein_coding	Ptpdc1	VMP>SU
ENSRNOG00000009711	138	10	3.7866	128	0.991087	128.056	1937	40.17	4	28403125	28437676	protein_coding	Hepacam2	SU>VMP
ENSRNOG00000004307	395	64	2.62571	331	0.991076	331.01	1809	47.63	13	74252405	74276964	protein_coding	Tor3a	SU>VMP
ENSRNOG00000014081	18	167	-3.21378	149	0.991049	-149.035	3302	44.57	10	41392666	41408518	protein_coding	Nmur2	VMP>SU
ENSRNOG00000018953	128	5	4.67807	123	0.990993	123.089	1657	51.53	1	80699323	80716146	protein_coding	Cblc	SU>VMP
ENSRNOG00000008492	369	56	2.72012	313	0.990938	313.012	1894	49.01	13	90909486	90932961	protein_coding	Cfap45	SU>VMP
ENSRNOG00000021046	128	6	4.41504	122	0.990879	122.08	2632	50.11	1	101710959	101773508	protein_coding	Sult2b1	SU>VMP
ENSRNOG00000010896	364	57	2.6749	307	0.990803	307.012	2731	56.3	3	2480232	2487710	protein_coding	Tprn	SU>VMP
ENSRNOG00000054561	353	54	2.70864	299	0.990776	299.012	804	54.32	1	140601791	140608946	protein_coding	Isg20	SU>VMP
ENSRNOG00000007678	17	162	-3.25239	145	0.990724	-145.036	2440	45.9	10	12024361	12030416	protein_coding	Zfp263	VMP>SU
ENSRNOG00000005770	338	50	2.75702	288	0.990623	288.013	1763	41.3	6	55812747	55817066	protein_coding	Sostdc1	SU>VMP
ENSRNOG00000030981	134	11	3.60666	123	0.990503	123.053	2771	48.72	1	191829555	191884298	protein_coding	Scnn1b	SU>VMP
ENSRNOG00000007331	125	6	4.38082	119	0.990485	119.081	1443	46.5	5	48224994	48260685	protein_coding	Rragd	SU>VMP
ENSRNOG00000010938	34	261	-2.94044	227	0.990451	-227.019	1877	53.31	1	91433030	91448564	protein_coding	Slc7a10	VMP>SU
ENSRNOG00000015522	141	13	3.43911	128	0.990416	128.046	3305	46.04	17	24654902	24670457	protein_coding	Tfap2a	SU>VMP
ENSRNOG00000018220	330	53	2.6384	277	0.990399	277.013	8136	44.96	2	199867972	200003443	protein_coding	Pde4dip	SU>VMP
ENSRNOG00000004712	50	320	-2.67807	270	0.990326	-270.013	2078	41.51	13	74410010	74474681	protein_coding	Angptl1	VMP>SU
ENSRNOG00000019937	294	44	2.74024	250	0.990098	250.015	1552	48.49	19	58823814	58862926	protein_coding	Kcnk1	SU>VMP
ENSRNOG00000022838	155	17	3.18866	138	0.99006	138.037	2997	52.87	5	152446845	152458023	protein_coding	Cnksr1	SU>VMP
ENSRNOG00000004754	266	40	2.73335	226	0.989528	226.017	2282	40.8	6	125437775	125590049	protein_coding	Tc2n	SU>VMP
ENSRNOG00000046547	44	272	-2.62803	228	0.989497	-228.015	2612	45.65	17	18671044	18682876	protein_coding	Rbm24	VMP>SU
ENSRNOG00000054086	113	1	6.82018	112	0.989441	112.207	2121	61.01	3	56766475	56769277	protein_coding	Sp5	SU>VMP
ENSRNOG00000021097	130	11	3.56294	119	0.989417	119.053	1303	51.71	1	89534106	89543967	protein_coding	Hpn	SU>VMP
ENSRNOG00000010238	150	18	3.05889	132	0.989231	132.035	1591	42.45	2	93574559	93641497	protein_coding	Chmp4c	SU>VMP
ENSRNOG00000011425	150	18	3.05889	132	0.989231	132.035	6574	47.95	5	74248996	74368186	protein_coding	Ptpn3	SU>VMP
ENSRNOG00000037814	248	36	2.78427	212	0.989082	212.018	795	46.52	1	82267381	82279145	protein_coding	Cxcl17	SU>VMP
ENSRNOG00000020995	118	8	3.88264	110	0.988906	110.069	2719	53.06	1	101599018	101602436	protein_coding	Fut1	SU>VMP
ENSRNOG00000015279	109	4	4.76818	105	0.98827	105.108	4505	44.56	2	203200427	203276142	protein_coding	Vtcn1	SU>VMP
ENSRNOG00000042950	140	17	3.04182	123	0.988218	123.038	3398	45.04	5	131836934	131860754	protein_coding	Slc5a9	SU>VMP
ENSRNOG00000012008	139	17	3.03148	122	0.988114	122.038	898	46.49	2	189955836	189996029	protein_coding	S100a3	SU>VMP
ENSRNOG00000051307	33	215	-2.7038	182	0.988028	-182.02	3937	50.53	10	89251370	89259313	protein_coding	Aoc3	VMP>SU
ENSRNOG00000047393	107	4	4.74147	103	0.987935	103.109	1369	53.74	7	143629455	143633131	protein_coding	Krt18	SU>VMP
ENSRNOG00000000563	215	34	2.66073	181	0.987931	181.02	4901	50.95	20	30812353	30888751	protein_coding	Adamts14	SU>VMP
ENSRNOG00000004414	209	31	2.75316	178	0.987879	178.021	2379	46.91	13	89826254	89850612	protein_coding	F11r	SU>VMP
ENSRNOG00000028945	183	25	2.87184	158	0.987821	158.026	2708	42.48	9	47536824	47588677	protein_coding	Tmem182	SU>VMP
ENSRNOG00000008323	116	10	3.53605	106	0.987354	106.059	6687	49.77	10	58618645	58693754	protein_coding	Pitpnm3	SU>VMP
ENSRNOG00000020952	192	28	2.77761	164	0.987236	164.024	5092	47.03	2	195909626	195935878	protein_coding	Cgn	SU>VMP
ENSRNOG00000012663	172	23	2.9027	149	0.987154	149.028	4832	42.03	9	53626592	53710817	protein_coding	Mfsd6	SU>VMP
ENSRNOG00000002930	100	1	6.64386	99	0.987091	99.2227	6281	51.14	10	10644572	10690223	protein_coding	Ppl	SU>VMP
ENSRNOG00000048699	27	188	-2.7997	161	0.987091	-161.024	1031	56.48	12	24651314	24656793	protein_coding	Vps37d	VMP>SU
ENSRNOG00000012701	169	22	2.94145	147	0.987001	147.029	3565	46.56	1	15620653	15748203	protein_coding	Map7	SU>VMP
ENSRNOG00000000566	115	11	3.38606	104	0.986953	104.055	929	49.21	20	30690810	30696476	protein_coding	Pcbd1	SU>VMP
ENSRNOG00000013541	106	7	3.92057	99	0.986874	99.0776	2867	42.54	16	23083954	23156962	protein_coding	Sh2d4a	SU>VMP
ENSRNOG00000004795	128	15	3.09311	113	0.986794	113.042	3877	35.34	X	84099618	84167717	protein_coding	Pof1b	SU>VMP
ENSRNOG00000008922	182	28	2.70044	154	0.986645	154.024	3449	48.32	5	62128941	62153786	protein_coding	Trim14	SU>VMP
ENSRNOG00000002653	186	31	2.58496	155	0.986642	155.022	3536	44.65	13	107690087	107886476	protein_coding	Kcnk2	SU>VMP
ENSRNOG00000025691	166	23	2.85148	143	0.986635	143.028	1758	44.19	9	19935768	19978013	protein_coding	Pla2g7	SU>VMP
ENSRNOG00000033617	23	166	-2.85148	143	0.986635	-143.028	2646	44.84	10	87238723	87248632	protein_coding	Krt26	VMP>SU
ENSRNOG00000003221	13	123	-3.24207	110	0.986604	-110.048	2047	45.26	13	80517536	80527928	protein_coding	Myoc	VMP>SU
ENSRNOG00000016526	97	0.5	7.59991	96.5	0.986321	96.7988	5631	44.64	18	15579315	15637715	protein_coding	Dsg2	SU>VMP
ENSRNOG00000016837	160	21	2.92961	139	0.986241	139.031	1438	51.02	1	80321585	80331841	protein_coding	Ckm	SU>VMP
ENSRNOG00000006460	176	28	2.65208	148	0.986131	148.024	1472	53.33	10	13528413	13536899	protein_coding	Amdhd2	SU>VMP
ENSRNOG00000038738	155	22	2.81669	133	0.98566	133.03	324	47.84	9	53440272	53440595	protein_coding	LOC685203	SU>VMP
ENSRNOG00000009779	151	20	2.91648	131	0.985463	131.032	1724	53.63	7	143596511	143603803	protein_coding	Krt8	SU>VMP
ENSRNOG00000002832	27	168	-2.63743	141	0.98546	-141.025	3251	43.1	X	74577131	74706214	protein_coding	Slc16a2	VMP>SU
ENSRNOG00000003597	100	7	3.8365	93	0.985356	93.0791	1448	53.75	9	82415605	82419288	protein_coding	Tuba4a	SU>VMP
ENSRNOG00000017912	149	19	2.97124	130	0.985356	130.034	4472	52.43	10	59529785	59560433	protein_coding	Atp2a3	SU>VMP
ENSRNOG00000049407	21	149	-2.82685	128	0.985146	-128.031	1897	59.2	7	123440163	123445613	protein_coding	Shisa8	VMP>SU
ENSRNOG00000010076	93	2	5.53916	91	0.985059	91.1684	4605	49.55	13	52705174	52752997	protein_coding	Pkp1	SU>VMP
ENSRNOG00000004917	148	21	2.81714	127	0.985028	127.031	3700	38.09	13	74771522	75059326	protein_coding	Rasal2	SU>VMP
ENSRNOG00000061695	115	13	3.14505	102	0.984942	102.048	2277	48.97	18	28414009	28428117	protein_coding	Slc23a1	SU>VMP
ENSRNOG00000006565	10	105	-3.39232	95	0.984938	-95.0605	2811	47.33	10	38104558	38532196	protein_coding	Fstl4	VMP>SU
ENSRNOG00000013334	96	6	4	90	0.984693	90.0888	3471	41.82	2	250755869	250778323	protein_coding	Clca2	SU>VMP
ENSRNOG00000050996	114	14	3.02554	100	0.984506	100.046	3205	39.25	15	58016238	58019442	protein_coding	Kctd4	SU>VMP
ENSRNOG00000000634	94	5	4.23266	89	0.984489	89.1006	1283	43.62	20	21316826	21426034	protein_coding	RGD1306739	SU>VMP
ENSRNOG00000002810	19	137	-2.8501	118	0.98397	-118.034	2995	46.26	10	35279236	35325508	protein_coding	Gfpt2	VMP>SU
ENSRNOG00000027350	134	17	2.97863	117	0.983829	117.038	2470	52.29	10	86977505	87001256	protein_coding	Tns4	SU>VMP
ENSRNOG00000010827	22	145	-2.72048	123	0.983687	-123.03	1903	36.35	2	223262852	223322585	protein_coding	Ptbp2	VMP>SU
ENSRNOG00000010063	17	133	-2.96782	116	0.983666	-116.038	4619	42.87	15	56666012	56735382	protein_coding	Htr2a	VMP>SU
ENSRNOG00000001714	87	0.5	7.44294	86.5	0.983449	86.8196	4284	42.53	11	74834050	74968336	protein_coding	Atp13a4	SU>VMP
ENSRNOG00000010275	91	5	4.18587	86	0.983414	86.1018	2276	51.31	3	176230378	176246953	protein_coding	Slc17a9	SU>VMP
ENSRNOG00000017446	14196	2452	2.53345	11744	0.983137	11744	748	54.5	1	219141292	219144610	protein_coding	Ndufs8	SU>VMP
ENSRNOG00000034071	10893	1902	2.51781	8991	0.983137	8991	1036	58.4	4	67059939	67060974	protein_coding	Chmp4bl1	SU>VMP
ENSRNOG00000011647	19045	3464	2.4589	15581	0.983127	15581	472	54.09	2	190007216	190008511	protein_coding	S100a6	SU>VMP
ENSRNOG00000000288	769	4356	-2.50195	3587	0.98311	-3587	3313	57.65	11	87722350	87733734	protein_coding	Scarf2	VMP>SU
ENSRNOG00000051151	3846	658	2.5472	3188	0.983106	3188	1476	37.97	2	154555871	154590662	protein_coding	Gmps	SU>VMP
ENSRNOG00000052354	567	3243	-2.51591	2676	0.983089	-2676	6118	51.26	15	28377996	28403090	protein_coding	Arhgef40	VMP>SU
ENSRNOG00000005903	2907	488	2.57458	2419	0.983079	2419	3193	49.19	8	32240133	32280869	protein_coding	St14	SU>VMP
ENSRNOG00000003228	2887	487	2.56758	2400	0.983075	2400	1895	55.54	X	13114569	13116743	protein_coding	Mid1ip1	SU>VMP
ENSRNOG00000018639	2841	502	2.50064	2339	0.983068	2339	1291	53.53	9	82370924	82373839	protein_coding	Zfand2b	SU>VMP
ENSRNOG00000027380	2663	456	2.54595	2207	0.983068	2207	1852	45.5	11	64522130	64553228	protein_coding	Upk1b	SU>VMP
ENSRNOG00000006876	429	2470	-2.52546	2041	0.983058	-2041	1781	54.32	14	77712240	77716059	protein_coding	Msx1	VMP>SU
ENSRNOG00000012083	2478	449	2.46439	2029	0.983044	2029	2015	52.1	10	105650862	105668593	protein_coding	St6galnac2	SU>VMP
ENSRNOG00000058003	398	2236	-2.49008	1838	0.98303	-1838	4097	44.49	1	178636544	178935051	protein_coding	Spon1	VMP>SU
ENSRNOG00000014464	333	1918	-2.52601	1585	0.983017	-1585	1596	42.9	16	85275678	85306366	protein_coding	Tnfsf13b	VMP>SU
ENSRNOG00000027212	22	140	-2.66985	118	0.983013	-118.03	1784	44.17	10	49472460	49506465	protein_coding	Tekt3	VMP>SU
ENSRNOG00000019675	1420	254	2.48299	1166	0.982937	1166	927	50.91	1	199437832	199439210	protein_coding	Pycard	SU>VMP
ENSRNOG00000014961	1303	225	2.53384	1078	0.982923	1078	1852	47.39	5	161947137	161981441	protein_coding	Pdpn	SU>VMP
ENSRNOG00000015155	25945	4835	2.42387	21110	0.982923	21110	752	55.01	3	161243587	161246351	protein_coding	Tnnc2	SU>VMP
ENSRNOG00000001242	10397	1960	2.40724	8437	0.982909	8437	1785	51.66	20	13817795	13825475	protein_coding	Gstt3	SU>VMP
ENSRNOG00000014648	6788	1283	2.40347	5505	0.982909	5505	4244	45.86	16	86631064	86675049	protein_coding	Efnb2	SU>VMP
ENSRNOG00000021276	1219	209	2.54412	1010	0.982896	1010	3194	44.22	3	126335863	126346318	protein_coding	Bmp2	SU>VMP
ENSRNOG00000020310	673	3613	-2.42452	2940	0.982878	-2940	3757	52.27	1	81885521	81946714	protein_coding	Grik5	VMP>SU
ENSRNOG00000002032	4925	950	2.37412	3975	0.982875	3975	2610	48.89	11	31694339	31712611	protein_coding	Ifngr2	SU>VMP
ENSRNOG00000013262	5180	1021	2.34297	4159	0.982875	4159	973	39.61	9	73937823	73958480	protein_coding	Myl1	SU>VMP
ENSRNOG00000014571	1135	206	2.46198	929	0.982854	929.003	1163	47.95	3	160935709	160938467	protein_coding	Dbndd2	SU>VMP
ENSRNOG00000007345	671	3409	-2.34496	2738	0.982847	-2738	7271	41.83	X	116751230	116792864	protein_coding	Amot	VMP>SU
ENSRNOG00000017704	3403	672	2.34027	2731	0.982847	2731	5939	55.34	8	116437696	116469915	protein_coding	Sema3f	SU>VMP
ENSRNOG00000032436	3250	624	2.38082	2626	0.982847	2626	1603	42.25	8	82432169	82492243	protein_coding	Tmod3	SU>VMP
ENSRNOG00000039971	2456	454	2.43555	2002	0.98284	2002	837	42.58	17	4169838	4171723	protein_coding	Ctla2a	SU>VMP
ENSRNOG00000019556	2765	555	2.31672	2210	0.982826	2210	1221	50.99	4	157977162	158010166	protein_coding	Cd9	SU>VMP
ENSRNOG00000020543	2769	554	2.32141	2215	0.982826	2215	1442	51.23	1	101055622	101072938	protein_coding	Nosip	SU>VMP
ENSRNOG00000007894	533	2684	-2.33218	2151	0.982823	-2151	7543	40.14	5	99413187	99566318	protein_coding	Mpdz	VMP>SU
ENSRNOG00000026963	497	2569	-2.36989	2072	0.982816	-2072	2799	44.04	7	27226569	27240533	protein_coding	Hsp90b1	VMP>SU
ENSRNOG00000006787	2531	503	2.33108	2028	0.982813	2028	3865	50.19	5	126164674	126191206	protein_coding	Dhcr24	SU>VMP
ENSRNOG00000010805	2150	407	2.40124	1743	0.982802	1743	667	43.87	2	93792601	93797305	protein_coding	Fabp4	SU>VMP
ENSRNOG00000049641	970	174	2.4789	796	0.982788	796.004	1636	47.26	13	48644604	48650220	protein_coding	Rab29	SU>VMP
ENSRNOG00000009772	153	882	-2.52725	729	0.982771	-729.004	3372	48.9	8	36125999	36254753	protein_coding	Kirrel3	VMP>SU
ENSRNOG00000011568	157	872	-2.47356	715	0.982757	-715.004	3074	38.69	1	30681681	30766860	protein_coding	Rspo3	VMP>SU
ENSRNOG00000021176	299	1564	-2.38702	1265	0.982757	-1265	2713	47.92	2	198303168	198311785	protein_coding	Mtmr11	VMP>SU
ENSRNOG00000022943	1814	355	2.35328	1459	0.982757	1459	3036	48.17	7	3143827	3170146	protein_coding	Dgka	SU>VMP
ENSRNOG00000026455	1510	276	2.45181	1234	0.982757	1234	3838	49.92	8	122954948	122987191	protein_coding	Gpd1l	SU>VMP
ENSRNOG00000029735	364	1858	-2.35174	1494	0.982757	-1494	2606	41.25	9	91665986	91882927	protein_coding	Pid1	VMP>SU
ENSRNOG00000019695	846	154	2.45773	692	0.98273	692.004	688	52.6	18	57011575	57016009	protein_coding	Il17b	SU>VMP
ENSRNOG00000026163	244	1298	-2.41134	1054	0.982681	-1054	2730	51.93	1	100955095	100969560	protein_coding	Cpt1c	VMP>SU
ENSRNOG00000016541	1178	225	2.38834	953	0.982654	953.003	4509	48.15	2	28049217	28061029	protein_coding	Enc1	SU>VMP
ENSRNOG00000015519	217	1157	-2.41462	940	0.98265	-940.003	1904	41.91	19	15033108	15239821	protein_coding	Ces1d	VMP>SU
ENSRNOG00000039861	133	737	-2.47024	604	0.982647	-604.005	642	59.1	7	11215328	11217090	protein_coding	LOC690617	VMP>SU
ENSRNOG00000061182	18	127	-2.81876	109	0.982533	-109.036	3035	44.67	X	152218707	152237361	protein_coding	Gabre	VMP>SU
ENSRNOG00000009054	173	900	-2.37915	727	0.982529	-727.004	2471	43.08	8	58486078	58542844	protein_coding	Elmod1	VMP>SU
ENSRNOG00000005410	855	163	2.39105	692	0.982512	692.004	2566	45.93	6	145740035	145785606	protein_coding	Cdca7l	SU>VMP
ENSRNOG00000014650	634	111	2.51392	523	0.982491	523.006	4326	51.48	1	264741911	264753397	protein_coding	Sema4g	SU>VMP
ENSRNOG00000026770	168	847	-2.3339	679	0.982491	-679.004	2073	54.17	3	148704900	148706972	protein_coding	Tspy26	VMP>SU
ENSRNOG00000012698	110	608	-2.46657	498	0.98245	-498.006	3760	43.76	1	127010588	127071570	protein_coding	Chsy1	VMP>SU
ENSRNOG00000015445	697	129	2.43379	568	0.982381	568.005	2272	47.93	3	120209647	120233655	protein_coding	Mal	SU>VMP
ENSRNOG00000010634	94	8	3.55459	86	0.982367	86.0734	3291	49.41	8	69971778	70184742	protein_coding	Megf11	SU>VMP
ENSRNOG00000020259	125	17	2.87832	108	0.982356	108.038	774	54.47	5	137356801	137360580	protein_coding	RGD1305347	SU>VMP
ENSRNOG00000017159	89	6	3.89077	83	0.982277	83.0911	5308	40.01	18	11753047	11789708	protein_coding	Dsc3	SU>VMP
ENSRNOG00000003457	658	128	2.36194	530	0.982267	530.005	5635	53.41	10	12980674	12992780	protein_coding	Bicdl2	SU>VMP
ENSRNOG00000006116	647	126	2.36034	521	0.982249	521.005	5432	49.08	4	113559427	113610243	protein_coding	Hk2	SU>VMP
ENSRNOG00000014434	641	128	2.32418	513	0.982232	513.005	5188	39.1	1	57692836	57755485	protein_coding	Chd1	SU>VMP
ENSRNOG00000038202	577	108	2.41754	469	0.982125	469.006	896	49.65	8	67753279	67765358	protein_coding	Calml4	SU>VMP
ENSRNOG00000003496	475	82	2.53423	393	0.982035	393.008	5729	45.59	19	24329023	24429909	protein_coding	Tbc1d9	SU>VMP
ENSRNOG00000038835	122	16	2.93074	106	0.982028	106.041	942	44.14	11	67082193	67118795	protein_coding	Cd86	SU>VMP
ENSRNOG00000054603	87	5	4.12102	82	0.982028	82.1035	1326	54.25	20	7279820	7286586	protein_coding	Pacsin1	SU>VMP
ENSRNOG00000004829	107	547	-2.35393	440	0.982011	-440.006	1261	38.69	3	95959703	96024836	protein_coding	Immp1l	VMP>SU
ENSRNOG00000023548	102	12	3.08746	90	0.982004	90.0529	5597	49.86	9	100380515	100437056	protein_coding	Sned1	SU>VMP
ENSRNOG00000042414	80	461	-2.52669	381	0.981966	-381.008	1519	56.85	1	72462405	72464492	protein_coding	Nat14	VMP>SU
ENSRNOG00000022391	105	535	-2.34915	430	0.981952	-430.006	4681	34.08	X	84064427	84096617	protein_coding	Zfp711	VMP>SU
ENSRNOG00000027954	495	92	2.42772	403	0.981876	403.007	2763	54.53	19	55669626	55689992	protein_coding	Cdh15	SU>VMP
ENSRNOG00000018997	482	89	2.43716	393	0.981821	393.008	6097	53.89	3	151126591	151150344	protein_coding	Myh7b	SU>VMP
ENSRNOG00000014030	471	86	2.45332	385	0.981772	385.008	6436	49.14	1	128692112	128722048	protein_coding	Synm	SU>VMP
ENSRNOG00000009047	476	90	2.40296	386	0.981769	386.007	298	41.95	8	58431407	58435654	protein_coding	Sln	SU>VMP
ENSRNOG00000033570	101	12	3.07325	89	0.981745	89.053	2558	50.49	7	125731275	125795980	protein_coding	Arhgap8	SU>VMP
ENSRNOG00000007461	478	96	2.3159	382	0.981727	382.007	2291	43.15	3	55910177	55923303	protein_coding	Klhl41	SU>VMP
ENSRNOG00000011411	451	84	2.42467	367	0.981665	367.008	6855	40.13	1	8593075	8751198	protein_coding	Adgrg6	SU>VMP
ENSRNOG00000018262	462	92	2.32819	370	0.981655	370.007	3919	50.67	1	175586097	175630467	protein_coding	Ampd3	SU>VMP
ENSRNOG00000004443	99	11	3.16993	88	0.981648	88.0571	6192	39.41	3	132560506	132692737	protein_coding	Sptlc3	SU>VMP
ENSRNOG00000022953	84	442	-2.39559	358	0.981589	-358.008	1589	45.83	5	135562034	135568062	protein_coding	Ccdc163	VMP>SU
ENSRNOG00000017786	392	67	2.54862	325	0.981527	325.01	1436	56.86	19	56674074	56677084	protein_coding	Acta1	SU>VMP
ENSRNOG00000010957	120	17	2.81943	103	0.98152	103.039	2365	38.57	4	67396192	67520356	protein_coding	Braf	SU>VMP
ENSRNOG00000011306	421	77	2.45089	344	0.981503	344.009	1948	56.4	1	102396538	102399248	protein_coding	Myod1	SU>VMP
ENSRNOG00000010730	87	6	3.85798	81	0.981485	81.0918	619	43.43	6	52702544	52709223	protein_coding	Efcab10	SU>VMP
ENSRNOG00000010094	68	380	-2.48239	312	0.981368	-312.01	2611	43.11	2	118546829	118586699	protein_coding	Kcnmb2	VMP>SU
ENSRNOG00000016763	398	77	2.36984	321	0.981247	321.009	3136	53.13	17	9990078	10004321	protein_coding	Fgfr4	SU>VMP
ENSRNOG00000047307	73	388	-2.41009	315	0.981181	-315.009	1862	54.5	5	58041146	58078545	protein_coding	Cntfr	VMP>SU
ENSRNOG00000018005	382	70	2.44815	312	0.981164	312.01	1665	46.55	3	114241057	114251647	protein_coding	Duoxa1	SU>VMP
ENSRNOG00000012168	21	127	-2.59637	106	0.981053	-106.032	3996	45.46	17	8505996	8520147	protein_coding	Fbxl21	VMP>SU
ENSRNOG00000029903	61	345	-2.49972	284	0.981026	-284.011	3318	36.28	16	28372411	28716885	protein_coding	Spock3	VMP>SU
ENSRNOG00000021771	91	9	3.33787	82	0.98096	82.0679	2832	53.48	8	47674321	47699065	protein_coding	Trim29	SU>VMP
ENSRNOG00000005365	65	345	-2.40808	280	0.980739	-280.01	1429	47.21	10	18558128	18942540	protein_coding	Kcnip1	VMP>SU
ENSRNOG00000020562	121	18	2.74894	103	0.980635	103.037	1537	52.23	1	216677373	216700641	protein_coding	Slc22a18	SU>VMP
ENSRNOG00000005707	68	341	-2.32617	273	0.980632	-273.01	2132	47.43	3	137935345	137969658	protein_coding	Bfsp1	VMP>SU
ENSRNOG00000019193	55	312	-2.50404	257	0.980632	-257.012	2993	51.22	1	199251844	199270627	protein_coding	Stx1b	VMP>SU
ENSRNOG00000050534	308	53	2.53887	255	0.980608	255.013	5002	41.56	1	236580034	236585035	protein_coding	Gcnt1	SU>VMP
ENSRNOG00000019368	123	20	2.62059	103	0.980556	103.033	3372	51.21	4	157836912	157860049	protein_coding	Scnn1a	SU>VMP
ENSRNOG00000018650	112	15	2.90046	97	0.980131	97.0434	1251	48.25	16	74076812	74091139	protein_coding	Ap3m2	SU>VMP
ENSRNOG00000028743	50	282	-2.4957	232	0.98011	-232.013	2182	49.56	1	220668544	220678299	protein_coding	Gal3st3	VMP>SU
ENSRNOG00000015297	77	1	6.26679	76	0.979699	76.2579	3630	52.8	9	15546823	15582556	protein_coding	RGD1561662	SU>VMP
ENSRNOG00000016714	79	3	4.71882	76	0.979695	76.1464	5557	47.82	1	277104514	277181414	protein_coding	Nrap	SU>VMP
ENSRNOG00000015357	51	273	-2.42033	222	0.97965	-222.013	3785	43.03	8	24369916	24615479	protein_coding	Bmper	VMP>SU
ENSRNOG00000051792	266	50	2.41143	216	0.979436	216.013	1347	45.47	8	55164736	55171718	protein_coding	LOC689959	SU>VMP
ENSRNOG00000016846	255	46	2.47079	209	0.979422	209.015	4788	50.97	5	166602053	166628028	protein_coding	Pik3cd	SU>VMP
ENSRNOG00000017445	91	10	3.18587	81	0.979184	81.0626	1571	44.72	17	31441630	31482759	protein_coding	Tubb2b	SU>VMP
ENSRNOG00000017409	250	46	2.44222	204	0.979021	204.015	2057	51.96	9	82033543	82047166	protein_coding	Wnt6	SU>VMP
ENSRNOG00000017297	4867	1011	2.26725	3856	0.979004	3856	3684	41.65	9	92834357	92895778	protein_coding	Cab39	SU>VMP
ENSRNOG00000023781	5001	1073	2.22057	3928	0.979	3928	14918	55.05	7	117230319	117289961	protein_coding	Plec	SU>VMP
ENSRNOG00000006548	909	4436	-2.28691	3527	0.978997	-3527	5566	49.85	10	93520132	93581296	protein_coding	Mrc2	VMP>SU
ENSRNOG00000000700	881	4109	-2.22157	3228	0.97899	-3228	2167	54.94	12	48598647	48605704	protein_coding	Tmem119	VMP>SU
ENSRNOG00000015991	744	3551	-2.25485	2807	0.97898	-2807	4001	50.37	5	59128315	59147255	protein_coding	Npr2	VMP>SU
ENSRNOG00000030183	583	2844	-2.28635	2261	0.978956	-2261	3672	40.95	8	99977334	100059736	protein_coding	Plod2	VMP>SU
ENSRNOG00000002827	250	48	2.38082	202	0.978935	202.014	4153	42.38	10	8312961	8654892	protein_coding	Rbfox1	SU>VMP
ENSRNOG00000018524	2381	508	2.22867	1873	0.978931	1873	2945	49.4	1	47287874	47331412	protein_coding	Ezr	SU>VMP
ENSRNOG00000019926	106	14	2.92057	92	0.978931	92.0463	808	49.35	9	98313632	98364205	protein_coding	Ramp1	SU>VMP
ENSRNOG00000010890	2242	10154	-2.17919	7912	0.978914	-7912	3647	49.93	15	52166401	52210746	protein_coding	Bmp1	VMP>SU
ENSRNOG00000020867	463	2170	-2.22861	1707	0.978914	-1707	2712	51.61	1	84067938	84091671	protein_coding	Numbl	VMP>SU
ENSRNOG00000034134	2228	474	2.23279	1754	0.978914	1754	5450	45.59	7	60654350	60714620	protein_coding	Cpm	SU>VMP
ENSRNOG00000002579	1816	367	2.30691	1449	0.978886	1449	4895	43.36	14	17969219	18076907	protein_coding	Parm1	SU>VMP
ENSRNOG00000018255	3896	846	2.20326	3050	0.978883	3050	2458	49.78	1	80549043	80580662	protein_coding	Clptm1	SU>VMP
ENSRNOG00000020441	1680	341	2.30062	1339	0.978876	1339	3482	51.11	10	89181165	89198213	protein_coding	Wnk4	SU>VMP
ENSRNOG00000004364	1675	359	2.22211	1316	0.978873	1316	1532	42.09	6	25666655	26051229	protein_coding	Bre	SU>VMP
ENSRNOG00000004882	619	2860	-2.208	2241	0.978855	-2241	3519	39.88	X	115049154	115073890	protein_coding	Capn6	VMP>SU
ENSRNOG00000050057	247	48	2.3634	199	0.978842	199.014	1181	49.16	10	13723405	13779963	protein_coding	Abca3	SU>VMP
ENSRNOG00000003848	314	1486	-2.2426	1172	0.978835	-1172	6895	47.95	X	71174699	71197812	protein_coding	Med12	VMP>SU
ENSRNOG00000003143	75	0.5	7.22882	74.5	0.978828	74.8499	955	47.18	10	72486152	72497041	protein_coding	RGD1310166	SU>VMP
ENSRNOG00000033835	297	1412	-2.24921	1115	0.978824	-1115	3199	53.6	3	11338083	11382043	protein_coding	Dnm1	VMP>SU
ENSRNOG00000052795	1419	286	2.31079	1133	0.978824	1133	8803	55.64	20	5646097	5711702	protein_coding	Itpr3	SU>VMP
ENSRNOG00000029071	458	2099	-2.19628	1641	0.97881	-1641	9058	39.37	2	247248407	247397483	protein_coding	Unc5c	VMP>SU
ENSRNOG00000020309	447	2069	-2.21059	1622	0.978803	-1622	2222	47.19	18	27491845	27520295	protein_coding	Gfra3	VMP>SU
ENSRNOG00000022274	283	1340	-2.24336	1057	0.978793	-1057	2087	54.31	3	12020229	12029877	protein_coding	Slc2a8	VMP>SU
ENSRNOG00000003837	1217	250	2.28333	967	0.978772	967.003	1289	50.61	10	104159173	104163634	protein_coding	Mif4gd	SU>VMP
ENSRNOG00000019708	258	1245	-2.2707	987	0.978772	-987.003	1863	52.37	1	220114228	220119976	protein_coding	Ctsf	VMP>SU
ENSRNOG00000031743	351	1624	-2.21001	1273	0.978772	-1273	2481	41.58	2	248276709	248293784	protein_coding	Gbp2	VMP>SU
ENSRNOG00000009084	242	1191	-2.29909	949	0.978769	-949.003	1407	54.8	4	145366765	145370992	protein_coding	Rpusd3	VMP>SU
ENSRNOG00000008917	232	1129	-2.28285	897	0.978748	-897.003	5170	42.45	14	106871430	107160334	protein_coding	Ehbp1	VMP>SU
ENSRNOG00000018985	1403	304	2.20637	1099	0.978721	1099	2424	54.79	1	219536220	219544328	protein_coding	Grk2	SU>VMP
ENSRNOG00000006096	233	1097	-2.23516	864	0.978714	-864.003	4247	39.49	5	27986663	28177340	protein_coding	Slc26a7	VMP>SU
ENSRNOG00000028845	223	1060	-2.24895	837	0.978707	-837.003	2479	43.26	10	23661013	24050209	protein_coding	Ebf1	VMP>SU
ENSRNOG00000029598	207	1021	-2.30228	814	0.978693	-814.003	8051	37.24	11	11062790	11585765	protein_coding	Robo2	VMP>SU
ENSRNOG00000030625	1019	215	2.24475	804	0.978683	804.003	2978	45.6	8	111673547	111721333	protein_coding	Tf	SU>VMP
ENSRNOG00000025527	226	40	2.49825	186	0.978662	186.017	7399	47.69	9	114491419	114619711	protein_coding	Mtcl1	SU>VMP
ENSRNOG00000018745	845	172	2.29654	673	0.97862	673.004	2836	47.13	7	122203532	122232991	protein_coding	Sgsm3	SU>VMP
ENSRNOG00000012176	79	5	3.98185	74	0.97861	74.1071	1332	41.47	18	68488942	68551558	protein_coding	Rab27b	SU>VMP
ENSRNOG00000011202	180	837	-2.21723	657	0.9786	-657.004	2051	53.32	3	176527516	176548208	protein_coding	Chrna4	VMP>SU
ENSRNOG00000012508	993	221	2.16775	772	0.978565	772.003	3242	41.59	2	241029693	241092582	protein_coding	Slc39a8	SU>VMP
ENSRNOG00000017250	785	163	2.26782	622	0.978565	622.004	1432	49.16	17	19543275	19580929	protein_coding	Gmpr	SU>VMP
ENSRNOG00000003310	84	8	3.39232	76	0.978551	76.0757	3269	51.04	13	99220510	99253316	protein_coding	Tmem63a	SU>VMP
ENSRNOG00000002607	909	200	2.18428	709	0.978537	709.003	3420	53.3	10	101288489	101293379	protein_coding	Sox9	SU>VMP
ENSRNOG00000004890	180	811	-2.17171	631	0.978465	-631.004	4587	40.34	7	105353913	105592804	protein_coding	Adcy8	VMP>SU
ENSRNOG00000028273	170	783	-2.20348	613	0.978454	-613.004	1923	47.82	1	72692105	72701593	protein_coding	Tmem150b	VMP>SU
ENSRNOG00000038574	654	137	2.25511	517	0.978375	517.005	4915	36.65	7	44146237	44181201	protein_coding	Rassf9	SU>VMP
ENSRNOG00000004616	628	133	2.23934	495	0.97834	495.005	1279	38.52	10	18080950	18090950	protein_coding	Npm1	SU>VMP
ENSRNOG00000056550	214	36	2.57154	178	0.97832	178.019	6353	47.42	5	74030882	74191167	protein_coding	Epb41l4b	SU>VMP
ENSRNOG00000004405	74	1	6.20945	73	0.978282	73.2636	3240	46.12	13	47572219	47591699	protein_coding	Pigr	SU>VMP
ENSRNOG00000022777	1691	7558	-2.16013	5867	0.978206	-5867	3188	53.05	6	95929060	95934296	protein_coding	Six1	VMP>SU
ENSRNOG00000019549	5491	24159	-2.13742	18668	0.978202	-18668	6251	45.24	1	40816107	40906581	protein_coding	Akap12	VMP>SU
ENSRNOG00000054757	123	578	-2.23241	455	0.978178	-455.005	5878	55.05	7	140270692	140291620	protein_coding	Adcy6	VMP>SU
ENSRNOG00000006850	89	10	3.15381	79	0.978164	79.0629	1232	47	3	138433990	138462063	protein_coding	Ovol2	SU>VMP
ENSRNOG00000013061	4494	1036	2.11698	3458	0.978164	3458	2164	38.83	16	56247659	56396502	protein_coding	Tusc3	SU>VMP
ENSRNOG00000033579	10	89	-3.15381	79	0.978164	-79.0629	1053	46.49	7	27174882	27192882	protein_coding	Glt8d2	VMP>SU
ENSRNOG00000017637	218	40	2.44626	178	0.978105	178.017	1329	44.54	17	372551	389967	protein_coding	Fbp2	SU>VMP
ENSRNOG00000031834	553	2405	-2.12069	1852	0.978095	-1852	1287	51.02	3	176444544	176465162	protein_coding	Nkain4	VMP>SU
ENSRNOG00000012206	498	2194	-2.13935	1696	0.978092	-1696	4928	43.39	1	174524047	174588529	protein_coding	Dennd5a	VMP>SU
ENSRNOG00000004461	463	2040	-2.13949	1577	0.978081	-1577	617	54.4	10	13112212	13115294	protein_coding	NEWGENE_6497122	VMP>SU
ENSRNOG00000061876	1785	411	2.11871	1374	0.978047	1374	1235	52.46	5	158042587	158135733	protein_coding	Iffo2	SU>VMP
ENSRNOG00000002807	565	124	2.18791	441	0.978033	441.005	1701	53.32	10	106264434	106348490	protein_coding	2017-09-09	SU>VMP
ENSRNOG00000046276	13879	3245	2.09661	10634	0.978022	10634	6035	49.87	10	53621375	53645194	protein_coding	Myh3	SU>VMP
ENSRNOG00000061484	2182	9359	-2.1007	7177	0.978022	-7177	3794	49.16	10	36098051	36304409	protein_coding	Adamts2	VMP>SU
ENSRNOG00000054548	505	103	2.29364	402	0.977971	402.007	2034	54.05	X	157008824	157013443	protein_coding	Srpk3	SU>VMP
ENSRNOG00000004730	2409	10043	-2.05968	7634	0.977953	-7634	3070	41.72	3	107559997	107760589	protein_coding	Meis2	VMP>SU
ENSRNOG00000038176	2955	690	2.09849	2265	0.977953	2265	2133	42.91	2	143096271	143104412	protein_coding	Ufm1	SU>VMP
ENSRNOG00000016309	1271	288	2.14182	983	0.97795	983.002	1092	52.07	5	59080765	59088523	protein_coding	Rgp1	SU>VMP
ENSRNOG00000003494	293	1281	-2.1283	988	0.977939	-988.002	6377	52.01	13	51134525	51183269	protein_coding	Ppfia4	VMP>SU
ENSRNOG00000021053	1200	269	2.15736	931	0.977936	931.002	2086	51.36	1	89383519	89399041	protein_coding	Lsr	SU>VMP
ENSRNOG00000033575	3481	828	2.0718	2653	0.977936	2653	1601	52.11	14	85357222	85398532	protein_coding	Emid1	SU>VMP
ENSRNOG00000029205	1093	4484	-2.03649	3391	0.977922	-3391	6031	43.3	10	36307670	36323055	protein_coding	Zfp354c	VMP>SU
ENSRNOG00000046905	938	3903	-2.05692	2965	0.977912	-2965	1688	39.96	4	29726146	29778039	protein_coding	Sgce	VMP>SU
ENSRNOG00000021166	1154	266	2.11715	888	0.977901	888.003	1961	53.63	2	197855460	197860699	protein_coding	Ecm1	SU>VMP
ENSRNOG00000009073	3314	810	2.03258	2504	0.977891	2504	1070	51.3	13	52624878	52637297	protein_coding	Tnni1	SU>VMP
ENSRNOG00000000321	489	103	2.24719	386	0.977884	386.007	1846	46.77	20	48335540	48340846	protein_coding	Cd24	SU>VMP
ENSRNOG00000000498	3115	762	2.03137	2353	0.977881	2353	5616	52.29	20	7484550	7636497	protein_coding	Anks1a	SU>VMP
ENSRNOG00000004517	754	3111	-2.04474	2357	0.977881	-2357	1879	41.89	7	28412198	28486609	protein_coding	Igf1	VMP>SU
ENSRNOG00000014061	214	41	2.38391	173	0.977881	173.016	2419	51.55	1	274245184	274258595	protein_coding	Dusp5	SU>VMP
ENSRNOG00000010178	1704	399	2.09446	1305	0.977874	1305	1323	43.76	15	23619123	23639628	protein_coding	Cgrrf1	SU>VMP
ENSRNOG00000012959	1633	381	2.09966	1252	0.97786	1252	4524	41.55	9	53906073	53945473	protein_coding	Nab1	SU>VMP
ENSRNOG00000036680	486	104	2.22437	382	0.977853	382.006	2041	57.05	10	109832981	109840047	protein_coding	Notum	SU>VMP
ENSRNOG00000008365	984	227	2.11597	757	0.977843	757.003	1068	59.81	10	84200880	84202688	protein_coding	Hoxb2	SU>VMP
ENSRNOG00000047867	559	2249	-2.00836	1690	0.977839	-1690	2560	55.32	8	117231769	117237229	protein_coding	Klhdc8b	VMP>SU
ENSRNOG00000045629	359	1552	-2.11207	1193	0.977836	-1193	1081	47.15	7	70183625	70198655	protein_coding	Atp23	VMP>SU
ENSRNOG00000007613	481	1986	-2.04576	1505	0.977822	-1505	1335	59.91	8	48443767	48445637	protein_coding	C1qtnf5	VMP>SU
ENSRNOG00000013591	1943	481	2.01418	1462	0.977812	1462	2164	45.17	1	174350597	174379566	protein_coding	Tmem9b	SU>VMP
ENSRNOG00000018336	1478	368	2.00587	1110	0.977749	1110	3192	49.27	1	214328071	214353461	protein_coding	Eps8l2	SU>VMP
ENSRNOG00000052424	1471	364	2.01479	1107	0.977749	1107	10030	53.27	12	49419582	49561038	protein_coding	RGD1306556	SU>VMP
ENSRNOG00000003762	99	461	-2.21927	362	0.977725	-362.007	3948	37.22	X	134647703	134719097	protein_coding	Smarca1	VMP>SU
ENSRNOG00000012148	334	1351	-2.01611	1017	0.977711	-1017	9162	47.76	2	80473202	80667481	protein_coding	Trio	VMP>SU
ENSRNOG00000004029	82	8	3.35755	74	0.97768	74.0761	3809	50.15	13	89755845	89774378	protein_coding	Nectin4	SU>VMP
ENSRNOG00000030462	8	82	-3.35755	74	0.97768	-74.0761	1751	37.79	11	76851322	76888178	protein_coding	Ostn	VMP>SU
ENSRNOG00000049975	296	1219	-2.04203	923	0.977677	-923.002	4501	49.5	5	154650632	154655132	protein_coding	Zfp46	VMP>SU
ENSRNOG00000045821	232	1005	-2.115	773	0.977673	-773.003	2197	50.74	4	123467549	123510217	protein_coding	Slc41a3	VMP>SU
ENSRNOG00000016265	1178	285	2.04731	893	0.977666	893.002	2453	45.03	1	276240703	276290008	protein_coding	Acsl5	SU>VMP
ENSRNOG00000019740	259	1094	-2.07859	835	0.977666	-835.003	2746	39.02	1	143702853	143751789	protein_coding	Hdgfrp3	VMP>SU
ENSRNOG00000058586	957	223	2.10148	734	0.977666	734.003	3726	51.85	3	111597102	111616142	protein_coding	Tyro3	SU>VMP
ENSRNOG00000019249	166	728	-2.13276	562	0.977642	-562.004	3623	49.64	1	143283996	143315633	protein_coding	Ap3b2	VMP>SU
ENSRNOG00000001427	205	38	2.43155	167	0.977625	167.018	4210	51.62	12	23544287	23564569	protein_coding	Orai2	SU>VMP
ENSRNOG00000010098	435	89	2.28914	346	0.977625	346.008	2907	46.78	6	102075632	102095201	protein_coding	Plek2	SU>VMP
ENSRNOG00000046803	899	211	2.09108	688	0.977625	688.003	4447	55.07	5	171624796	171648563	protein_coding	Arhgef16	SU>VMP
ENSRNOG00000002831	244	982	-2.00884	738	0.977594	-738.003	3274	53.93	10	81936444	81942188	protein_coding	Wfikkn2	VMP>SU
ENSRNOG00000000239	9	86	-3.25634	77	0.977573	-77.0688	850	43.98	10	69423086	69424979	protein_coding	Ccl7	VMP>SU
ENSRNOG00000014815	803	187	2.10236	616	0.977552	616.004	1173	40.07	2	227180886	227207635	protein_coding	Myoz2	SU>VMP
ENSRNOG00000017193	186	792	-2.0902	606	0.977549	-606.004	2459	54.43	8	61274017	61290240	protein_coding	Lingo1	VMP>SU
ENSRNOG00000056894	220	897	-2.0276	677	0.977545	-677.003	2921	46.08	2	259379509	259898525	protein_coding	St6galnac3	VMP>SU
ENSRNOG00000027839	194	33	2.55552	161	0.977532	161.02	3848	46.36	15	42827310	42947656	protein_coding	Ptk2b	SU>VMP
ENSRNOG00000000463	202	833	-2.04396	631	0.977501	-631.003	6046	56.92	20	3830164	3859018	protein_coding	Col11a2	VMP>SU
ENSRNOG00000014538	755	177	2.09273	578	0.977501	578.004	891	51.57	17	14053896	14058642	protein_coding	Nxnl2	SU>VMP
ENSRNOG00000016249	139	620	-2.15718	481	0.977466	-481.005	4485	45.02	5	152359700	152406518	protein_coding	Cep85	VMP>SU
ENSRNOG00000023065	201	37	2.4416	164	0.977463	164.018	1124	47.31	4	149877889	149882824	protein_coding	Zfp637	SU>VMP
ENSRNOG00000021103	189	782	-2.04878	593	0.977445	-593.004	5538	53.19	1	221792221	221908049	protein_coding	Nrxn2	VMP>SU
ENSRNOG00000025624	95	431	-2.18169	336	0.977418	-336.007	6916	44.43	8	56179637	56264263	protein_coding	Arhgap20	VMP>SU
ENSRNOG00000038896	191	33	2.53303	158	0.977376	158.02	975	50.1	12	23654996	23661009	protein_coding	Upk3bl	SU>VMP
ENSRNOG00000046741	732	178	2.03997	554	0.977373	554.004	5920	42.98	6	30098380	30187337	protein_coding	Itsn2	SU>VMP
ENSRNOG00000009715	699	169	2.04827	530	0.977324	530.004	2995	41.99	8	94256839	94368834	protein_coding	Me1	SU>VMP
ENSRNOG00000001953	669	162	2.04601	507	0.97729	507.004	1769	45.02	11	37798370	37880821	protein_coding	Bace2	SU>VMP
ENSRNOG00000037540	6	78	-3.70044	72	0.97729	-72.095	854	51.27	10	56445647	56447138	protein_coding	Tmem256	VMP>SU
ENSRNOG00000003538	166	671	-2.01513	505	0.977286	-505.004	5637	51.93	13	89622632	89634419	protein_coding	Adamts4	VMP>SU
ENSRNOG00000016301	72	1	6.16993	71	0.977272	71.2676	2331	49.83	1	243662823	243669312	protein_coding	Dmrt2	SU>VMP
ENSRNOG00000046829	158	651	-2.04273	493	0.977262	-493.004	5986	44.63	14	34727623	34787183	protein_coding	Kdr	VMP>SU
ENSRNOG00000016371	152	619	-2.02587	467	0.977145	-467.004	2509	43.46	1	22705916	22748422	protein_coding	Slc18b1	VMP>SU
ENSRNOG00000019243	17	106	-2.64046	89	0.977145	-89.0392	2306	45.62	9	82400569	82410904	protein_coding	Glb1l	VMP>SU
ENSRNOG00000022261	188	34	2.46713	154	0.977082	154.02	1653	45.42	16	48897982	48921242	protein_coding	Cenpu	SU>VMP
ENSRNOG00000005378	387	86	2.16993	301	0.977024	301.008	4083	51.73	7	11054333	11077251	protein_coding	Gna15	SU>VMP
ENSRNOG00000003171	134	554	-2.04765	420	0.976965	-420.005	1864	48.48	13	89524329	89530068	protein_coding	Mpz	VMP>SU
ENSRNOG00000055391	538	127	2.08278	411	0.976961	411.005	1749	48.11	20	31055789	31072469	protein_coding	Eif4ebp2	SU>VMP
ENSRNOG00000006060	110	479	-2.12252	369	0.976951	-369.006	3487	44.01	7	72985495	73207695	protein_coding	Matn2	VMP>SU
ENSRNOG00000006970	31	181	-2.54565	150	0.97682	-150.022	2428	63.13	10	13577725	13580821	protein_coding	Ntn3	VMP>SU
ENSRNOG00000017272	37	187	-2.33744	150	0.976578	-150.018	648	45.34	2	29598344	29666724	protein_coding	Mrps27	VMP>SU
ENSRNOG00000013654	112	461	-2.04127	349	0.976574	-349.006	2348	45.37	18	83777665	83782930	protein_coding	Cbln2	VMP>SU
ENSRNOG00000011208	458	112	2.03185	346	0.97655	346.006	1655	50.82	3	79860179	79869524	protein_coding	Rapsn	SU>VMP
ENSRNOG00000030759	15	102	-2.76553	87	0.976522	-87.0439	4872	39.3	X	34623405	34673742	protein_coding	Nhs	VMP>SU
ENSRNOG00000020839	108	444	-2.03953	336	0.976453	-336.006	2357	55.12	1	88819445	88826302	protein_coding	Lrfn3	VMP>SU
ENSRNOG00000003581	104	17	2.61298	87	0.976443	87.0392	2384	39.14	13	84083632	84217366	protein_coding	Pou2f1	SU>VMP
ENSRNOG00000007990	385	88	2.12928	297	0.976239	297.008	1445	42.7	4	151414684	151428894	protein_coding	Adipor2	SU>VMP
ENSRNOG00000039754	409	100	2.0321	309	0.976146	309.007	2583	47.76	13	48455923	48482138	protein_coding	Rab7b	SU>VMP
ENSRNOG00000005577	396	97	2.02944	299	0.976035	299.007	1416	46.22	7	123238333	123259636	protein_coding	Desi1	SU>VMP
ENSRNOG00000020058	379	91	2.05826	288	0.97588	288.007	10570	56.66	2	211183311	211207465	protein_coding	Celsr2	SU>VMP
ENSRNOG00000024562	366	86	2.08944	280	0.975852	280.008	5567	44.84	9	49852560	49902943	protein_coding	Tgfbrap1	SU>VMP
ENSRNOG00000050767	5	74	-3.88753	69	0.975776	-69.1094	1376	47.54	17	27925057	27969433	protein_coding	Nrn1	VMP>SU
ENSRNOG00000021015	58	281	-2.27645	223	0.975772	-223.012	2193	54.81	1	89202527	89206994	protein_coding	Sbsn	VMP>SU
ENSRNOG00000049388	360	85	2.08246	275	0.975731	275.008	1101	41.74	X	131617798	131619728	protein_coding	Prr32	SU>VMP
ENSRNOG00000002524	173	33	2.39023	140	0.975655	140.02	3192	40.74	4	51822153	51844331	protein_coding	Gpr37	SU>VMP
ENSRNOG00000004839	62	284	-2.19555	222	0.975651	-222.011	2624	55.16	7	70452579	70459880	protein_coding	B4galnt1	VMP>SU
ENSRNOG00000023708	345	80	2.10852	265	0.975645	265.008	1080	51.96	4	78458625	78462423	protein_coding	Tmem176a	SU>VMP
ENSRNOG00000010078	310	70	2.14684	240	0.975372	240.01	3650	45.33	7	74994605	75054293	protein_coding	Spag1	SU>VMP
ENSRNOG00000007636	275	61	2.17255	214	0.975368	214.011	4507	40.59	4	50326442	50860756	protein_coding	Cadps2	SU>VMP
ENSRNOG00000021793	61	275	-2.17255	214	0.975368	-214.011	3320	46.42	8	47396741	47404010	protein_coding	Tmem136	VMP>SU
ENSRNOG00000002652	319	77	2.05063	242	0.975164	242.009	3803	48.72	10	61177936	61361250	protein_coding	Rap1gap2	SU>VMP
ENSRNOG00000029614	31	164	-2.40336	133	0.974988	-133.022	4920	40.22	11	9642365	10143317	protein_coding	Robo1	VMP>SU
ENSRNOG00000048987	74	6	3.62449	68	0.974929	68.0965	368	58.1	20	3604904	3605638	protein_coding	Sfta2	SU>VMP
ENSRNOG00000004314	307	75	2.03328	232	0.974922	232.009	4622	45.8	7	66843865	67116980	protein_coding	Ppm1h	SU>VMP
ENSRNOG00000019203	68	1	6.08746	67	0.974822	67.276	2454	49.56	3	162346490	162470065	protein_coding	Eya2	SU>VMP
ENSRNOG00000019862	69	2	5.10852	67	0.974822	67.1945	965	51.53	1	81406576	81412251	protein_coding	Pinlyp	SU>VMP
ENSRNOG00000026910	70	3	4.54432	67	0.974815	67.1539	2650	54.79	5	145416343	145418992	protein_coding	Gjb4	SU>VMP
ENSRNOG00000027542	28	156	-2.47805	128	0.974691	-128.024	1718	42.93	1	206324765	206417143	protein_coding	LOC100302465	VMP>SU
ENSRNOG00000016734	13	92	-2.82312	79	0.974514	-79.0504	2440	59.36	3	156901077	156905892	protein_coding	Emilin3	VMP>SU
ENSRNOG00000051510	152	27	2.49304	125	0.974342	125.025	1131	48.09	19	9912183	9931930	protein_coding	Ccdc113	SU>VMP
ENSRNOG00000013668	273	66	2.04836	207	0.974169	207.01	1476	50.65	4	100407658	100419446	protein_coding	Capg	SU>VMP
ENSRNOG00000013745	58	256	-2.14202	198	0.974103	-198.012	1146	50.56	5	160394580	160405050	protein_coding	Ctrc	VMP>SU
ENSRNOG00000017133	10	80	-3	70	0.973854	-70.0643	2354	47.44	17	10586043	10598629	protein_coding	LOC306766	VMP>SU
ENSRNOG00000045558	63	259	-2.03953	196	0.973799	-196.011	1748	41.29	13	113691932	113711647	protein_coding	Cd34	VMP>SU
ENSRNOG00000028404	67	2	5.06609	65	0.973561	65.1971	1739	55.79	10	86303727	86312762	protein_coding	Ppp1r1b	SU>VMP
ENSRNOG00000007059	142	24	2.56478	118	0.973526	118.028	4583	42.22	X	124631881	124652975	protein_coding	Atp1b4	SU>VMP
ENSRNOG00000029049	211	46	2.19754	165	0.973519	165.015	3027	46.88	1	46378807	46649292	protein_coding	Zdhhc14	SU>VMP
ENSRNOG00000023008	150	30	2.32193	120	0.973512	120.022	1372	53.65	5	159914931	159931090	protein_coding	Fam131c	SU>VMP
ENSRNOG00000010186	69	4	4.10852	65	0.973481	65.1297	1131	44.73	8	111839091	111850393	protein_coding	Cdv3	SU>VMP
ENSRNOG00000057221	223	51	2.12847	172	0.973128	172.013	3886	44.55	8	44136496	44159010	protein_coding	Scn3b	SU>VMP
ENSRNOG00000002693	194	40	2.27798	154	0.97298	154.017	736	46.25	10	81657153	81666523	protein_coding	Nme1	SU>VMP
ENSRNOG00000007923	144	28	2.36257	116	0.97297	116.024	1331	49.6	6	26797126	26809129	protein_coding	Cgref1	SU>VMP
ENSRNOG00000048430	228	57	2	171	0.972855	171.012	8363	50.38	12	49761120	49979758	protein_coding	Myo18b	SU>VMP
ENSRNOG00000025074	11	86	-2.96683	75	0.972849	-75.0587	1544	43.52	2	181987217	181994514	protein_coding	Fgg	VMP>SU
ENSRNOG00000057096	87	12	2.85798	75	0.972838	75.0544	1455	42.27	4	13405136	13485883	protein_coding	Gnai1	SU>VMP
ENSRNOG00000003476	90	13	2.79141	77	0.972793	77.0506	3286	48.13	10	63153651	63176463	protein_coding	Slc6a4	SU>VMP
ENSRNOG00000030187	68	4	4.08746	64	0.972755	64.1304	1790	38.9	8	5606592	5616493	protein_coding	Mmp12	SU>VMP
ENSRNOG00000028348	193	42	2.20014	151	0.972658	151.016	1756	45.47	2	260574190	260596777	protein_coding	Lhx8	SU>VMP
ENSRNOG00000005063	52	218	-2.06774	166	0.972648	-166.013	2678	40.78	6	92229686	92370421	protein_coding	Atl1	VMP>SU
ENSRNOG00000016043	86	12	2.8413	74	0.97241	74.0545	3305	43.02	18	6765945	6782996	protein_coding	Aqp4	SU>VMP
ENSRNOG00000009032	5	69	-3.7866	64	0.972358	-64.1119	2283	49.92	4	145342193	145365496	protein_coding	Ttll3	VMP>SU
ENSRNOG00000051470	75	8	3.22882	67	0.972299	67.0778	1841	56.11	3	3798347	3806713	protein_coding	Card9	SU>VMP
ENSRNOG00000007632	52	212	-2.02748	160	0.972292	-160.013	1589	43.43	15	4240203	4252072	protein_coding	Mss51	VMP>SU
ENSRNOG00000032941	38	181	-2.25192	143	0.972078	-143.018	2390	48.66	2	145174876	145177265	protein_coding	Mab21l1	VMP>SU
ENSRNOG00000000991	196	44	2.15528	152	0.972016	152.015	1516	52.61	12	11252296	11265865	protein_coding	Arpc1b	SU>VMP
ENSRNOG00000014828	135	26	2.37638	109	0.971846	109.026	1084	51.02	1	261365590	261371508	protein_coding	Avpi1	SU>VMP
ENSRNOG00000005302	176	39	2.17403	137	0.971411	137.017	3670	47.93	14	77067503	77192702	protein_coding	Slc2a9	SU>VMP
ENSRNOG00000013867	194	48	2.01495	146	0.971279	146.014	4260	46.94	18	32273770	32359824	protein_coding	Fgf1	SU>VMP
ENSRNOG00000024918	22	126	-2.51785	104	0.971238	-104.03	672	41.1	20	44207478	44220702	protein_coding	Fam229b	VMP>SU
ENSRNOG00000002451	169	35	2.2716	134	0.971197	134.019	869	38.44	X	77416959	77570825	protein_coding	Fnd3c2	SU>VMP
ENSRNOG00000009209	33	164	-2.31316	131	0.970896	-131.02	4039	47.81	15	93303382	93307420	protein_coding	Slitrk1	VMP>SU
ENSRNOG00000015541	43	184	-2.0973	141	0.970861	-141.016	1659	52.49	4	157352372	157358262	protein_coding	Gnb3	VMP>SU
ENSRNOG00000045553	127	24	2.40372	103	0.970847	103.028	1876	45.25	17	76079720	76137697	protein_coding	Proser2	SU>VMP
ENSRNOG00000024508	62	1	5.9542	61	0.970709	61.2899	598	37.12	4	165732643	165737755	protein_coding	LOC690326	SU>VMP
ENSRNOG00000009239	65	4	4.02237	61	0.97063	61.1325	5515	52.04	3	2288667	2302782	protein_coding	Entpd8	SU>VMP
ENSRNOG00000002408	66	5	3.72247	61	0.970232	61.1135	2344	44.91	14	43810119	43837662	protein_coding	Rbm47	SU>VMP
ENSRNOG00000010915	155	32	2.27612	123	0.970021	123.021	5088	43.93	1	247787582	247821728	protein_coding	Ermp1	SU>VMP
ENSRNOG00000020822	32	154	-2.26679	122	0.969918	-122.021	5420	50.64	2	189285953	189307108	protein_coding	Atp8b2	VMP>SU
ENSRNOG00000008113	161	37	2.12146	124	0.969285	124.018	5170	55.7	5	147403948	147412705	protein_coding	RGD1561149	SU>VMP
ENSRNOG00000020119	38	163	-2.1008	125	0.969237	-125.018	5289	40.26	18	29987206	30215897	protein_coding	Pcdha4	VMP>SU
ENSRNOG00000018832	60	0.5	6.90689	59.5	0.968953	59.8995	1146	47.69	3	13936783	13955651	protein_coding	RGD1564854	SU>VMP
ENSRNOG00000018445	144	30	2.26303	114	0.96877	114.022	1933	53.58	19	57321640	57333433	protein_coding	Agt	SU>VMP
ENSRNOG00000007925	63	4	3.97728	59	0.968736	59.1339	2725	51.26	3	110442637	110487526	protein_coding	Pak6	SU>VMP
ENSRNOG00000026605	63	4	3.97728	59	0.968736	59.1339	451	54.67	6	127336305	127337791	protein_coding	Ifi27l2b	SU>VMP
ENSRNOG00000016818	82	13	2.65711	69	0.968622	69.0511	3187	57.12	14	82273070	82287706	protein_coding	Fgfr3	SU>VMP
ENSRNOG00000011181	39	159	-2.02748	120	0.968566	-120.017	1602	38.24	2	105016626	105047984	protein_coding	Cpa3	VMP>SU
ENSRNOG00000021828	145	32	2.17991	113	0.968477	113.021	1899	55.18	1	219397850	219403260	protein_coding	Coro1b	SU>VMP
ENSRNOG00000012609	152	35	2.11864	117	0.968428	117.019	4242	36.59	1	25403390	25839345	protein_coding	Trdn	SU>VMP
ENSRNOG00000008602	140	29	2.2713	111	0.968328	111.023	1395	41.57	4	23090029	23135354	protein_coding	Steap4	SU>VMP
ENSRNOG00000021334	30	141	-2.23266	111	0.968324	-111.022	1866	50.77	4	157425644	157433467	protein_coding	Lag3	VMP>SU
ENSRNOG00000059322	138	28	2.30117	110	0.968152	110.024	2127	47.85	12	546760	576746	protein_coding	N4bp2l1	SU>VMP
ENSRNOG00000013461	149	34	2.13171	115	0.968086	115.02	3547	47.26	9	113579107	113598480	protein_coding	Ralbp1	SU>VMP
ENSRNOG00000007266	61	3	4.34577	58	0.968083	58.1626	1398	43.63	8	57983556	58011962	protein_coding	RGD1311251	SU>VMP
ENSRNOG00000006990	69	8	3.10852	61	0.967941	61.0792	2893	54.84	10	86399827	86409348	protein_coding	Grb7	SU>VMP
ENSRNOG00000036675	111	21	2.4021	90	0.967682	90.0321	1896	47.8	1	201337416	201391252	protein_coding	Btbd16	SU>VMP
ENSRNOG00000006142	108	19	2.50696	89	0.967661	89.0353	1418	52.96	3	5608243	5617225	protein_coding	Tmem8c	SU>VMP
ENSRNOG00000016550	33	145	-2.13551	112	0.967644	-112.02	634	44.56	2	186116624	186245771	protein_coding	Dclk2	VMP>SU
ENSRNOG00000006353	149	36	2.04924	113	0.967516	113.019	2396	54.14	3	81276028	81282157	protein_coding	Large2	SU>VMP
ENSRNOG00000023348	111	22	2.33498	89	0.967419	89.0306	4241	51.57	5	62212982	62260105	protein_coding	Tbc1d2	SU>VMP
ENSRNOG00000004281	145	34	2.09245	111	0.967326	111.02	5496	43.24	14	92342957	92577936	protein_coding	Cobl	SU>VMP
ENSRNOG00000019129	59	2	4.88264	57	0.967263	57.2087	7967	51.57	1	85003280	85046840	protein_coding	Fcgbp	SU>VMP
ENSRNOG00000053384	131	27	2.27854	104	0.967125	104.025	2026	52.95	3	170879973	170955399	protein_coding	Bmp7	SU>VMP
ENSRNOG00000007255	146	36	2.0199	110	0.967077	110.019	1487	43.72	10	86514830	86523372	protein_coding	Zpbp2	SU>VMP
ENSRNOG00000019065	32	139	-2.11894	107	0.96679	-107.021	3800	42.57	3	64269817	64543100	protein_coding	Zfp385b	VMP>SU
ENSRNOG00000005652	26	128	-2.29956	102	0.966735	-102.026	4328	38.63	4	138269142	138787525	protein_coding	Cntn4	VMP>SU
ENSRNOG00000061754	57	0.5	6.83289	56.5	0.966361	56.9117	2781	47.92	5	24220336	24226331	lincRNA	LOC102555924	SU>VMP
ENSRNOG00000000567	127	27	2.2338	100	0.966306	100.025	5617	53.77	20	30339673	30406295	protein_coding	Unc5b	SU>VMP
ENSRNOG00000019283	134	30	2.1592	104	0.966306	104.022	1743	50.29	1	166031272	166037424	protein_coding	P2ry2	SU>VMP
ENSRNOG00000060329	139	34	2.03148	105	0.966223	105.02	1058	42.01	2	49682754	49732253	protein_coding	Emb	SU>VMP
ENSRNOG00000018982	63	6	3.39232	57	0.966119	57.1009	3066	48.43	8	129201669	129232677	protein_coding	Entpd3	SU>VMP
ENSRNOG00000014480	102	18	2.5025	84	0.965957	84.0373	990	52.34	3	160908769	160912507	protein_coding	Sys1	SU>VMP
ENSRNOG00000061857	100	17	2.55639	83	0.965636	83.0394	384	46.59	2	140708397	140727281	protein_coding	Mgst2	SU>VMP
ENSRNOG00000015567	65	7	3.21501	58	0.965573	58.089	3981	42.69	9	47386626	47491907	protein_coding	Slc9a2	SU>VMP
ENSRNOG00000019902	59	4	3.88264	55	0.965172	55.1369	1018	45.93	1	166934460	166943592	protein_coding	Folr1	SU>VMP
ENSRNOG00000007232	55	0.5	6.78136	54.5	0.964443	54.9203	1887	46.62	5	138011760	138021644	protein_coding	Lao1	SU>VMP
ENSRNOG00000007495	99	19	2.38143	80	0.964229	80.0354	892	40.1	X	40030248	40086870	protein_coding	Smpx	SU>VMP
ENSRNOG00000050547	100	20	2.32193	80	0.964229	80.0337	946	57.89	10	106812739	106816675	protein_coding	Syngr2	SU>VMP
ENSRNOG00000004149	12	74	-2.62449	62	0.964105	-62.0555	2512	34.88	7	44009069	44024456	protein_coding	Mgat4c	VMP>SU
ENSRNOG00000020129	98	19	2.36678	79	0.963828	79.0354	3662	47.08	19	38669230	38719677	protein_coding	Cdh3	SU>VMP
ENSRNOG00000028185	19	98	-2.36678	79	0.963828	-79.0354	1595	40.67	5	35892737	35902262	protein_coding	Tstd3	VMP>SU
ENSRNOG00000028064	54	1	5.75489	53	0.963462	53.3115	5513	50.69	5	160437896	160555083	protein_coding	Fhad1	SU>VMP
ENSRNOG00000008423	18	96	-2.41504	78	0.963444	-78.0374	5117	34.83	6	51011426	51019407	protein_coding	Gpr22	VMP>SU
ENSRNOG00000000815	114	25	2.18903	89	0.963441	89.0269	1782	40.22	20	40778927	40800868	protein_coding	Smpdl3a	SU>VMP
ENSRNOG00000008282	56	3	4.22239	53	0.963427	53.1679	762	47.12	3	93351619	93371656	protein_coding	Elf5	SU>VMP
ENSRNOG00000017819	56	3	4.22239	53	0.963427	53.1679	1698	52.49	18	29560365	29562153	protein_coding	Cd14	SU>VMP
ENSRNOG00000005246	97	19	2.35199	78	0.963417	78.0355	1782	53.95	3	170550314	170558194	protein_coding	Tfap2c	SU>VMP
ENSRNOG00000020719	122	30	2.02385	92	0.963289	92.0223	2544	53.75	1	101324652	101328435	protein_coding	Hrc	SU>VMP
ENSRNOG00000015518	93	16	2.53916	77	0.963234	77.0419	941	48.63	1	256806472	256813711	protein_coding	Rbp4	SU>VMP
ENSRNOG00000060107	112	24	2.22239	88	0.963192	88.0281	1729	44.24	2	243018975	243151933	protein_coding	Dnajb14	SU>VMP
ENSRNOG00000060775	54	2	4.75489	52	0.962484	52.2169	5190	42.86	15	86243148	86457739	protein_coding	Lmo7	SU>VMP
ENSRNOG00000037782	58	5	3.53605	53	0.96238	53.1178	573	49.3	4	119182135	119188251	protein_coding	Gkn3	SU>VMP
ENSRNOG00000027489	9	67	-2.89616	58	0.961678	-58.0723	3915	53.24	12	51214192	51250230	protein_coding	Mn1	VMP>SU
ENSRNOG00000018760	52	0.5	6.70044	51.5	0.961423	51.9341	2201	41.58	17	60059949	60250352	protein_coding	Mpp7	SU>VMP
ENSRNOG00000022099	52	1	5.70044	51	0.961423	51.3176	2391	53.09	1	199449973	199457895	protein_coding	Trim72	SU>VMP
ENSRNOG00000032798	90	17	2.40439	73	0.961191	73.0396	2176	45.93	1	135790810	136073540	protein_coding	Slco3a1	SU>VMP
ENSRNOG00000056001	104	22	2.24101	82	0.961129	82.0306	3593	45.12	16	18745458	18766174	protein_coding	Sftpd	SU>VMP
ENSRNOG00000014294	68	10	2.76553	58	0.960794	58.0659	2135	48.95	4	157239142	157263890	protein_coding	Ptpn6	SU>VMP
ENSRNOG00000018350	52	2	4.70044	50	0.960261	50.2205	2276	43.93	1	280130504	280233929	protein_coding	Shtn1	SU>VMP
ENSRNOG00000016980	6	58	-3.27302	52	0.959964	-52.1029	1203	49.91	1	198544262	198559568	protein_coding	Qprt	VMP>SU
ENSRNOG00000038784	25	105	-2.07039	80	0.959318	-80.0268	8163	42.46	18	58354648	58499836	protein_coding	Piezo2	VMP>SU
ENSRNOG00000000878	50	0.5	6.64386	49.5	0.959065	49.9439	2244	51.61	20	4593389	4609631	protein_coding	Slc44a4	SU>VMP
ENSRNOG00000021217	26	105	-2.01381	79	0.958882	-79.0257	5038	48.57	2	198772937	198792253	protein_coding	Itga10	VMP>SU
ENSRNOG00000019106	20	96	-2.26303	76	0.958723	-76.0337	405	50.7	1	143167362	143169657	protein_coding	Rps17	VMP>SU
ENSRNOG00000033123	19	94	-2.30666	75	0.958281	-75.0355	3376	45.44	18	30581530	30584905	protein_coding	Pcdhb20	VMP>SU
ENSRNOG00000016070	11	66	-2.58496	55	0.958011	-55.0607	3534	44.62	2	123329875	123407496	protein_coding	Trpc3	VMP>SU
ENSRNOG00000033348	66	11	2.58496	55	0.958011	55.0607	5215	49.64	3	114253637	114286802	protein_coding	Duox1	SU>VMP
ENSRNOG00000051621	49	0.5	6.61471	48.5	0.957787	48.949	830	47.72	1	222179436	222182721	protein_coding	Tex40	SU>VMP
ENSRNOG00000004703	52	4	3.70044	48	0.95731	48.1424	3243	35.72	3	101899068	101912919	protein_coding	Muc15	SU>VMP
ENSRNOG00000008015	92	19	2.27563	73	0.957306	73.0355	1589	56.33	6	109300433	109303299	protein_coding	Fos	SU>VMP
ENSRNOG00000007359	99	24	2.04439	75	0.957206	75.0279	1849	40.24	3	48626038	48661317	protein_coding	Gca	SU>VMP
ENSRNOG00000005929	98	24	2.02975	74	0.956777	74.0278	1542	57.8	7	115956276	115959453	protein_coding	Them6	SU>VMP
ENSRNOG00000012920	14	78	-2.47805	64	0.955962	-64.048	3804	42.35	9	30419001	30502298	protein_coding	Col9a1	VMP>SU
ENSRNOG00000012155	51	4	3.67243	47	0.955872	47.1433	765	54.15	10	56260514	56263503	protein_coding	Sox15	SU>VMP
ENSRNOG00000057264	52	5	3.37851	47	0.955219	47.1213	526	46.07	7	140248852	140270340	protein_coding	RGD1305928	SU>VMP
ENSRNOG00000043093	47	0.5	6.55459	46.5	0.95496	46.9597	1272	47.65	8	22319331	22336794	protein_coding	Ap1m2	SU>VMP
ENSRNOG00000029264	8	58	-2.85798	50	0.953847	-50.0816	2629	54.07	16	20336638	20348804	protein_coding	Kcnn1	VMP>SU
ENSRNOG00000014477	53	6	3.14296	47	0.953598	47.105	1792	51.35	8	128087345	128118746	protein_coding	Acvr2b	SU>VMP
ENSRNOG00000052572	9	59	-2.71272	50	0.952955	-50.0735	8534	37.15	X	153539668	154051181	protein_coding	Aff2	VMP>SU
ENSRNOG00000010725	73	13	2.48938	60	0.952927	60.0516	1633	53.41	4	57952982	57959109	protein_coding	Cpa1	SU>VMP
ENSRNOG00000016825	87	21	2.05063	66	0.952181	66.0318	2040	54.59	1	80267725	80271001	protein_coding	Cd3eap	SU>VMP
ENSRNOG00000012166	22	88	-2	66	0.952177	-66.0303	1604	41.02	3	113102090	113108654	protein_coding	Adal	VMP>SU
ENSRNOG00000004278	46	2	4.52356	44	0.951808	44.2319	2624	54.61	10	82937971	82943348	protein_coding	Dlx3	SU>VMP
ENSRNOG00000002013	85	20	2.08746	65	0.951583	65.0335	5792	43.86	11	61321459	61417842	protein_coding	Sidt1	SU>VMP
ENSRNOG00000009967	4	48	-3.58496	44	0.95132	-44.1458	7118	50.55	6	27328406	27424864	protein_coding	Otof	VMP>SU
ENSRNOG00000025075	16	79	-2.30378	63	0.951151	-63.0421	2732	54.54	1	165884407	165901923	protein_coding	Relt	VMP>SU
ENSRNOG00000029662	14	72	-2.36257	58	0.950992	-58.0481	10081	46.82	16	9194424	9430743	protein_coding	Wdfy4	VMP>SU
ENSRNOG00000026116	51	6	3.08746	45	0.950567	45.1058	4889	55.86	18	77573702	77579969	protein_coding	Sall3	SU>VMP
ENSRNOG00000026548	69	12	2.52356	57	0.950404	57.0558	1138	47.8	10	54352270	54370653	protein_coding	Dhrs7c	SU>VMP
ENSRNOG00000057966	44	1	5.45943	43	0.950249	43.3452	591	42.5	16	26483463	26519092	protein_coding	LOC100910404	SU>VMP
ENSRNOG00000003464	70	13	2.42884	57	0.95019	57.0517	3469	53.08	10	103899150	103919605	protein_coding	Hid1	SU>VMP
ENSRNOG00000003756	46	3	3.9386	43	0.950031	43.18	1263	40.3	X	14358224	14490340	protein_coding	Lancl3	SU>VMP
ENSRNOG00000010161	82	20	2.03562	62	0.949437	62.0334	6838	45.92	2	77868412	78071309	protein_coding	Myo10	SU>VMP
ENSRNOG00000055049	4165	16412	-1.97836	12247	0.949323	-12247	2257	42.57	8	77640222	77719489	protein_coding	Aldh1a2	VMP>SU
ENSRNOG00000015085	1687	6499	-1.94576	4812	0.949312	-4812	2777	55.47	1	79989019	79999364	protein_coding	Dmpk	VMP>SU
ENSRNOG00000014153	1137	4391	-1.94932	3254	0.949291	-3254	2084	43.47	2	142262236	142461980	protein_coding	Lhfp	VMP>SU
ENSRNOG00000042847	5	49	-3.29278	44	0.949291	-44.123	687	56.65	10	57239993	57240947	protein_coding	LOC687707	VMP>SU
ENSRNOG00000054274	1093	4242	-1.95645	3149	0.949285	-3149	2522	54.42	7	140315368	140324902	protein_coding	Cacnb3	VMP>SU
ENSRNOG00000018179	1028	3993	-1.95763	2965	0.949281	-2965	1615	42.63	16	7082450	7097401	protein_coding	Glt8d1	VMP>SU
ENSRNOG00000014806	5143	1352	1.92752	3791	0.949271	3791	624	49.25	9	81566074	81634534	protein_coding	Pnkd	SU>VMP
ENSRNOG00000045952	1411	5385	-1.93223	3974	0.949271	-3974	4045	50.39	12	22393330	22417980	protein_coding	Ephb4	VMP>SU
ENSRNOG00000014297	2980	762	1.96745	2218	0.949253	2218	2488	50.88	3	160872503	160891190	protein_coding	Sdc4	SU>VMP
ENSRNOG00000002115	9030	2401	1.91109	6629	0.949229	6629	656	43.01	11	30363280	30368862	protein_coding	Sod1	SU>VMP
ENSRNOG00000004089	1961	509	1.94585	1452	0.949184	1452	2652	40.43	7	94480396	94563001	protein_coding	Enpp2	SU>VMP
ENSRNOG00000014797	2393	630	1.9254	1763	0.949184	1763	2068	50.55	9	81569289	81586553	protein_coding	Tmbim1	SU>VMP
ENSRNOG00000002828	3531	933	1.92013	2598	0.949181	2598	2028	41.47	10	81913689	81915716	protein_coding	Tob1	SU>VMP
ENSRNOG00000020277	419	1648	-1.97569	1229	0.949153	-1229	5362	52.9	10	89089646	89103614	protein_coding	Cntnap1	VMP>SU
ENSRNOG00000009630	1887	494	1.93351	1393	0.949146	1393	1972	41.09	3	82924687	83048435	protein_coding	Hsd17b12	SU>VMP
ENSRNOG00000026236	398	1559	-1.96978	1161	0.949129	-1161	4119	43.37	11	34051993	34094698	protein_coding	Morc3	VMP>SU
ENSRNOG00000010213	393	1529	-1.95999	1136	0.949126	-1136	6113	50.31	4	123865725	123962881	protein_coding	Fgd5	VMP>SU
ENSRNOG00000009094	10777	2935	1.87652	7842	0.949122	7842	2926	45.77	7	36643916	36660141	protein_coding	Nudt4	SU>VMP
ENSRNOG00000015912	623	2334	-1.9055	1711	0.949122	-1711	3853	48.68	1	214123044	214149729	protein_coding	Ptdss2	VMP>SU
ENSRNOG00000038150	2230	591	1.91581	1639	0.949115	1639	665	60.83	14	82053685	82055290	protein_coding	RGD1560394	SU>VMP
ENSRNOG00000020038	1299	4749	-1.87022	3450	0.949094	-3450	2917	56.95	9	82669204	82673898	protein_coding	Chpf	VMP>SU
ENSRNOG00000023393	1437	375	1.9381	1062	0.949084	1062	5598	47.04	3	10999186	11070640	protein_coding	Nup214	SU>VMP
ENSRNOG00000019491	1352	343	1.97881	1009	0.949081	1009	1395	51.77	1	166428761	166457509	protein_coding	Stard10	SU>VMP
ENSRNOG00000027456	1391	363	1.93808	1028	0.949081	1028	5967	55.35	1	221673590	221693518	protein_coding	Cdc42bpg	SU>VMP
ENSRNOG00000016346	3809	1042	1.87006	2767	0.949077	2767	2717	52.5	16	6655120	6675746	protein_coding	Prkcd	SU>VMP
ENSRNOG00000020533	328	1285	-1.97	957	0.949067	-957.002	2056	48.3	1	201499028	201548513	protein_coding	Htra1	VMP>SU
ENSRNOG00000059715	319	1270	-1.9932	951	0.949067	-951.002	4896	42.67	14	71895246	71973419	protein_coding	Cc2d2a	VMP>SU
ENSRNOG00000014675	55	8	2.78136	47	0.949063	47.0822	1598	44.01	1	261337594	261362509	protein_coding	Pi4k2a	SU>VMP
ENSRNOG00000021118	3024	818	1.88629	2206	0.949056	2206	4201	50.93	1	102017263	102068870	protein_coding	Nomo1	SU>VMP
ENSRNOG00000019000	1239	315	1.97575	924	0.94905	924.002	3455	49.55	14	83573928	83641892	protein_coding	Limk2	SU>VMP
ENSRNOG00000050697	2898	791	1.87331	2107	0.94905	2107	1355	51.84	3	172527107	172537877	protein_coding	Ctsz	SU>VMP
ENSRNOG00000019873	735	2736	-1.89625	2001	0.949043	-2001	3071	51.25	1	225129097	225140428	protein_coding	Eml3	VMP>SU
ENSRNOG00000011060	425	1595	-1.90802	1170	0.949039	-1170	1280	56.46	10	65606898	65612324	protein_coding	Unc119	VMP>SU
ENSRNOG00000047211	50	6	3.05889	44	0.949036	44.1062	2748	40.19	15	48601266	48670257	protein_coding	Fzd3	SU>VMP
ENSRNOG00000017090	333	1272	-1.9335	939	0.949029	-939.002	1453	40.96	19	22699808	22726701	protein_coding	RGD1308706	VMP>SU
ENSRNOG00000011977	667	2450	-1.87702	1783	0.949018	-1783	10501	40.87	2	85377318	85808970	protein_coding	Sema5a	VMP>SU
ENSRNOG00000050946	56	9	2.63743	47	0.948987	47.0739	1725	54.39	3	147476580	147487170	protein_coding	Fam110a	SU>VMP
ENSRNOG00000001040	527	1952	-1.88908	1425	0.94898	-1425	2891	45.84	12	12714394	12738641	protein_coding	Pms2	VMP>SU
ENSRNOG00000008159	507	1888	-1.8968	1381	0.94898	-1381	1625	47.57	5	64282351	64306860	protein_coding	Msantd3	VMP>SU
ENSRNOG00000004794	538	1966	-1.86959	1428	0.948977	-1428	1495	44.5	6	94951020	95061174	protein_coding	Rtn1	VMP>SU
ENSRNOG00000005660	264	1046	-1.98627	782	0.948974	-782.003	3111	43.96	6	49968473	49974728	protein_coding	Fam110c	VMP>SU
ENSRNOG00000009949	248	978	-1.97949	730	0.94896	-730.003	5178	41.78	2	138819960	138833933	protein_coding	Pcdh18	VMP>SU
ENSRNOG00000010841	411	1537	-1.90291	1126	0.948925	-1126	4196	52.9	5	144308611	144335172	protein_coding	Col8a2	VMP>SU
ENSRNOG00000013121	389	1433	-1.8812	1044	0.948894	-1044	1907	42.46	2	43266739	43294889	protein_coding	Mier3	VMP>SU
ENSRNOG00000009222	952	253	1.91182	699	0.948846	699.003	3913	54.12	5	159845774	159874206	protein_coding	Epha2	SU>VMP
ENSRNOG00000004424	244	918	-1.91161	674	0.948825	-674.003	2977	48.08	13	51317460	51331705	protein_coding	Rabif	VMP>SU
ENSRNOG00000051383	16	76	-2.24793	60	0.948825	-60.0421	2641	43.48	5	48456757	48485912	protein_coding	Srsf12	VMP>SU
ENSRNOG00000015030	1133	306	1.88854	827	0.948804	827.002	4672	45.84	1	241945841	242083484	protein_coding	Tjp2	SU>VMP
ENSRNOG00000003675	294	1078	-1.87447	784	0.948773	-784.002	6469	37.63	X	42558931	42614242	protein_coding	Ptchd1	VMP>SU
ENSRNOG00000003988	192	748	-1.96193	556	0.948752	-556.003	1140	46.13	6	28515025	28544790	protein_coding	Dnajc27	VMP>SU
ENSRNOG00000037456	191	741	-1.9559	550	0.948739	-550.003	1655	54.53	12	52397792	52401015	protein_coding	P2rx2	VMP>SU
ENSRNOG00000020049	80	19	2.074	61	0.948694	61.0352	1495	42.28	19	38180861	38189523	protein_coding	Slc7a6os	SU>VMP
ENSRNOG00000046257	857	229	1.90395	628	0.948673	628.003	3964	50.19	8	127702534	127726127	protein_coding	Ctdspl	SU>VMP
ENSRNOG00000014212	180	695	-1.94902	515	0.948666	-515.004	1702	46.01	9	71304427	71313940	protein_coding	Mettl21a	VMP>SU
ENSRNOG00000024186	686	176	1.96263	510	0.948659	510.004	1017	44.69	9	69953440	69956160	protein_coding	Eef1b2	SU>VMP
ENSRNOG00000007088	230	848	-1.88243	618	0.948656	-618.003	3510	44.97	7	63690053	63728988	protein_coding	Xpot	VMP>SU
ENSRNOG00000026604	174	668	-1.94076	494	0.948631	-494.004	2483	52.03	3	8430829	8444851	protein_coding	Cercam	VMP>SU
ENSRNOG00000010517	43	1	5.42626	42	0.948621	42.3491	2007	43.13	4	7661558	7770232	protein_coding	Fam126a	SU>VMP
ENSRNOG00000013474	43	1	5.42626	42	0.948621	42.3491	5428	55.61	5	165724027	165774616	protein_coding	Casz1	SU>VMP
ENSRNOG00000029427	44	2	4.45943	42	0.948614	42.2361	2480	52.95	5	153893039	153924896	protein_coding	Grhl3	SU>VMP
ENSRNOG00000018708	8450	2342	1.85121	6108	0.94859	6108	1392	52.87	1	219439953	219443570	protein_coding	Ppp1ca	SU>VMP
ENSRNOG00000008846	173	661	-1.93388	488	0.948586	-488.004	3333	41.92	5	16791523	16799776	protein_coding	Plag1	VMP>SU
ENSRNOG00000014311	207	770	-1.89523	563	0.948576	-563.003	3933	47.66	15	33369216	33428973	protein_coding	Slc7a8	VMP>SU
ENSRNOG00000012278	1640	5936	-1.8558	4296	0.948569	-4296	4242	37.35	2	51672722	51750369	protein_coding	Fgf10	VMP>SU
ENSRNOG00000015189	184	694	-1.91523	510	0.948566	-510.004	1778	44.47	8	23492621	24074536	protein_coding	Bbs9	VMP>SU
ENSRNOG00000018767	4882	1344	1.86094	3538	0.948562	3538	1508	44.42	17	70586394	70603267	protein_coding	Rbm17	SU>VMP
ENSRNOG00000029134	179	679	-1.92345	500	0.948552	-500.004	5562	54.49	19	25029037	25069142	protein_coding	Adgrl1	VMP>SU
ENSRNOG00000010124	667	177	1.91394	490	0.948528	490.004	6192	43.49	2	183145089	183213228	protein_coding	Trim2	SU>VMP
ENSRNOG00000006197	2449	8791	-1.84383	6342	0.948517	-6342	3210	41.82	4	56625561	56653111	protein_coding	Calu	VMP>SU
ENSRNOG00000013653	1912	6820	-1.83469	4908	0.948507	-4908	1692	54.84	17	9653561	9668712	protein_coding	Pdlim7	VMP>SU
ENSRNOG00000027088	16580	4652	1.83352	11928	0.948507	11928	4971	38.94	14	44289247	44348691	protein_coding	Ube2k	SU>VMP
ENSRNOG00000013562	2361	8286	-1.81128	5925	0.9485	-5925	1710	41.49	18	31574821	31625274	protein_coding	Ndfip1	VMP>SU
ENSRNOG00000009066	1635	5849	-1.8389	4214	0.948497	-4214	2222	53.13	10	86657285	86684933	protein_coding	Thra	VMP>SU
ENSRNOG00000001344	5995	1689	1.82759	4306	0.948486	4306	1876	50.84	12	40466495	40498752	protein_coding	Aldh2	SU>VMP
ENSRNOG00000020426	4961	1418	1.80677	3543	0.948472	3543	3711	59.89	1	82112449	82120902	protein_coding	Erf	SU>VMP
ENSRNOG00000013948	2159	598	1.85215	1561	0.948465	1561	5081	45.75	4	66011915	66062089	protein_coding	Zc3hav1	SU>VMP
ENSRNOG00000006001	1169	4119	-1.81702	2950	0.948455	-2950	2647	37.72	4	66290389	66354711	protein_coding	Luc7l2	VMP>SU
ENSRNOG00000030157	690	188	1.87586	502	0.948448	502.004	756	50.89	20	3367150	3386106	protein_coding	Dhx16	SU>VMP
ENSRNOG00000053943	550	1990	-1.85526	1440	0.948448	-1440	1615	43.58	10	46182687	46206135	protein_coding	Cops3	VMP>SU
ENSRNOG00000007427	1854	511	1.85925	1343	0.948441	1343	2499	49.8	3	146546387	146568825	protein_coding	Entpd6	SU>VMP
ENSRNOG00000010882	3480	983	1.82382	2497	0.948441	2497	3034	47.68	17	11856525	11895566	protein_coding	Sptlc1	SU>VMP
ENSRNOG00000015869	1861	516	1.85064	1345	0.948441	1345	2074	46.19	8	109368624	109418872	protein_coding	Pccb	SU>VMP
ENSRNOG00000014658	152	589	-1.9542	437	0.948424	-437.004	4668	50.39	19	20147037	20406003	protein_coding	Zfp423	VMP>SU
ENSRNOG00000014518	45	3	3.90689	42	0.948403	42.1813	2335	38.29	15	50358192	50425900	protein_coding	Adam28	SU>VMP
ENSRNOG00000017395	45	3	3.90689	42	0.948403	42.1813	5656	51.95	3	114218193	114235933	protein_coding	Duox2	SU>VMP
ENSRNOG00000005046	2324	662	1.81171	1662	0.948389	1662	1941	42.74	6	55497658	55524436	protein_coding	Tspan13	SU>VMP
ENSRNOG00000051548	2148	606	1.8256	1542	0.948383	1542	4501	48.76	13	52147555	52190228	protein_coding	Lmod1	SU>VMP
ENSRNOG00000007250	475	1690	-1.83102	1215	0.948331	-1215	5970	45.36	6	95984868	95998529	protein_coding	Six4	VMP>SU
ENSRNOG00000003291	629	168	1.9046	461	0.948293	461.004	2105	47.98	13	83972212	83984675	protein_coding	Creg1	SU>VMP
ENSRNOG00000020714	545	141	1.95056	404	0.948279	404.005	4867	51.01	1	101293409	101323960	protein_coding	Trpm4	SU>VMP
ENSRNOG00000000476	1389	391	1.82881	998	0.948258	998.002	2571	58.13	20	5476345	5479511	protein_coding	Zbtb22	SU>VMP
ENSRNOG00000001003	1390	392	1.82616	998	0.948258	998.002	1202	52.1	12	2228670	2232214	protein_coding	Trappc5	SU>VMP
ENSRNOG00000009166	1336	382	1.80628	954	0.948244	954.002	2820	47.07	6	127302201	127319362	protein_coding	Ddx24	SU>VMP
ENSRNOG00000021131	1233	351	1.81263	882	0.948206	882.002	2027	49.23	2	196462554	196470130	protein_coding	Mindy1	SU>VMP
ENSRNOG00000011517	1179	336	1.81103	843	0.948186	843.002	4350	45.81	9	20546159	20621051	protein_coding	Tnfrsf21	SU>VMP
ENSRNOG00000005935	845	234	1.85244	611	0.94812	611.003	1909	51.69	5	146933592	146945880	protein_coding	A3galt2	SU>VMP
ENSRNOG00000006553	129	504	-1.96605	375	0.948109	-375.005	4091	40.65	5	102415847	102786331	protein_coding	Bnc2	VMP>SU
ENSRNOG00000014398	250	895	-1.83996	645	0.948082	-645.003	3798	47.46	15	49069145	49177166	protein_coding	Scara5	VMP>SU
ENSRNOG00000046283	793	218	1.86299	575	0.948061	575.003	1580	52.07	11	82734613	82741428	protein_coding	Tmem41a	SU>VMP
ENSRNOG00000043171	249	878	-1.81808	629	0.948047	-629.003	1155	44.22	18	73226630	73278337	protein_coding	Hdhd2	VMP>SU
ENSRNOG00000000633	146	538	-1.88164	392	0.948013	-392.005	5086	47.23	20	20638579	20713128	protein_coding	Rhobtb1	VMP>SU
ENSRNOG00000019995	126	485	-1.94456	359	0.947995	-359.005	1866	44.31	18	28466311	28495937	protein_coding	Dnajc18	VMP>SU
ENSRNOG00000013631	529	142	1.89738	387	0.947992	387.005	1765	48.26	5	78120607	78131114	protein_coding	Slc31a2	SU>VMP
ENSRNOG00000003917	530	144	1.87992	386	0.947982	386.005	850	48.99	13	85376716	85443976	protein_coding	Uck2	SU>VMP
ENSRNOG00000042821	193	700	-1.85875	507	0.947926	-507.003	1484	45.09	3	94010475	94028621	protein_coding	Cd59	VMP>SU
ENSRNOG00000059166	743	211	1.81612	532	0.947874	532.003	4869	49.7	16	10878334	10941501	protein_coding	Ldb3	SU>VMP
ENSRNOG00000000279	506	138	1.87447	368	0.947871	368.005	2994	47.56	20	48881194	48925081	protein_coding	Rtn4ip1	SU>VMP
ENSRNOG00000002922	200	707	-1.82171	507	0.947836	-507.003	1849	50.66	10	48569555	48586365	protein_coding	Adora2b	VMP>SU
ENSRNOG00000052376	182	658	-1.85415	476	0.947823	-476.004	1114	42.72	9	38297322	38351024	protein_coding	Bend6	VMP>SU
ENSRNOG00000019036	485	130	1.89947	355	0.947785	355.005	1506	48.69	19	43826993	43848937	protein_coding	Ldhd	SU>VMP
ENSRNOG00000051960	474	128	1.88874	346	0.947726	346.005	1250	43.53	20	26893016	26913016	protein_coding	Dnajc12	SU>VMP
ENSRNOG00000048553	128	473	-1.8857	345	0.947715	-345.005	1263	51.07	5	147819618	147823232	protein_coding	Iqcc	VMP>SU
ENSRNOG00000010011	437	114	1.9386	323	0.947681	323.006	6831	46.22	4	80025440	80107884	protein_coding	Osbpl3	SU>VMP
ENSRNOG00000003831	125	466	-1.8984	341	0.947677	-341.005	2570	46.13	6	123897956	123963675	protein_coding	Tdp1	VMP>SU
ENSRNOG00000001599	429	109	1.97665	320	0.947667	320.006	2145	45.41	11	27085711	27094364	protein_coding	Rwdd2b	SU>VMP
ENSRNOG00000009411	54	8	2.75489	46	0.947657	46.0824	2192	45.22	4	84194347	84454500	protein_coding	Chn2	SU>VMP
ENSRNOG00000020882	431	114	1.91865	317	0.947529	317.006	2300	51.37	1	84154703	84168074	protein_coding	Shkbp1	SU>VMP
ENSRNOG00000021026	161	576	-1.83901	415	0.947505	-415.004	3919	55.85	2	196172712	196177775	protein_coding	LOC100363361	VMP>SU
ENSRNOG00000006019	164	581	-1.82484	417	0.947494	-417.004	729	54.87	13	112004140	112005052	protein_coding	G0s2	VMP>SU
ENSRNOG00000022615	116	429	-1.88685	313	0.947373	-313.006	1418	51.46	10	62650719	62655362	protein_coding	Tp53i13	VMP>SU
ENSRNOG00000016397	513	143	1.84294	370	0.947277	370.005	3125	50.43	8	49621568	49650860	protein_coding	Tmprss13	SU>VMP
ENSRNOG00000059362	395	104	1.92527	291	0.947266	291.006	2465	50.51	19	39063998	39077722	protein_coding	Has3	SU>VMP
ENSRNOG00000039544	136	491	-1.85212	355	0.947249	-355.005	3712	46.16	X	15506724	15520712	protein_coding	Kcnd1	VMP>SU
ENSRNOG00000001277	408	110	1.89107	298	0.947183	298.006	2645	53.87	12	16923990	16934706	protein_coding	Mafk	SU>VMP
ENSRNOG00000000062	77	18	2.09686	59	0.946976	59.0372	1442	45.7	14	2247808	2297155	protein_coding	Pcgf3	SU>VMP
ENSRNOG00000061230	452	127	1.83149	325	0.946896	325.005	5862	48.97	X	156909913	156928057	protein_coding	L1cam	SU>VMP
ENSRNOG00000004613	123	436	-1.82567	313	0.946755	-313.005	2089	42.87	X	29607075	29648403	protein_coding	Gpm6b	VMP>SU
ENSRNOG00000025796	89	341	-1.93789	252	0.946737	-252.007	2689	48.17	19	25262076	25283972	protein_coding	RGD1306072	VMP>SU
ENSRNOG00000019851	406	116	1.80735	290	0.946451	290.006	475	56.89	1	199624037	199624783	protein_coding	Cox6a2	SU>VMP
ENSRNOG00000026490	110	393	-1.83703	283	0.946399	-283.006	3745	41.93	13	79910382	80379929	protein_coding	Dnm3	VMP>SU
ENSRNOG00000019318	79	311	-1.97699	232	0.946295	-232.008	1239	48.73	1	100379186	100408083	protein_coding	Syt3	VMP>SU
ENSRNOG00000036839	2109	7317	-1.79469	5208	0.946264	-5208	1711	41.97	7	144865608	144871585	protein_coding	Hnrnpa1	VMP>SU
ENSRNOG00000002052	4014	13696	-1.77064	9682	0.946257	-9682	4977	42.85	11	60645086	60679555	protein_coding	Ccdc80	VMP>SU
ENSRNOG00000009756	5866	1703	1.7843	4163	0.946243	4163	1723	47.02	7	124223633	124317379	protein_coding	Pacsin2	SU>VMP
ENSRNOG00000008116	1386	4741	-1.77426	3355	0.946229	-3355	3079	46.58	5	124690214	124765498	protein_coding	Plpp3	VMP>SU
ENSRNOG00000022289	1056	3661	-1.79363	2605	0.946216	-2605	1824	49.48	1	219361860	219374014	protein_coding	Aip	VMP>SU
ENSRNOG00000009694	838	2851	-1.76645	2013	0.946174	-2013	1767	46.76	15	20776054	20822740	protein_coding	Bmp4	VMP>SU
ENSRNOG00000007650	37110	10984	1.7564	26126	0.946153	26126	1072	50.68	7	3320103	3335582	protein_coding	Cd63	SU>VMP
ENSRNOG00000024743	2342	676	1.79265	1666	0.946153	1666	3476	50.57	7	122896871	122918036	protein_coding	L3mbtl2	SU>VMP
ENSRNOG00000021750	6328	1873	1.7564	4455	0.946136	4455	958	55.05	3	148215540	148216718	protein_coding	Id1	SU>VMP
ENSRNOG00000005358	5530	1631	1.76152	3899	0.946133	3899	1196	51.53	7	123183506	123193761	protein_coding	Pmm1	SU>VMP
ENSRNOG00000019145	1525	5159	-1.75828	3634	0.946133	-3634	6783	40.27	1	219566156	219640294	protein_coding	Kdm2a	VMP>SU
ENSRNOG00000000436	2092	609	1.78037	1483	0.946126	1483	1378	59.37	20	4378206	4380600	protein_coding	Egfl8	SU>VMP
ENSRNOG00000016117	4807	1419	1.76026	3388	0.946126	3388	7229	45.26	1	256585410	256734730	protein_coding	Myof	SU>VMP
ENSRNOG00000005589	4578	1362	1.74899	3216	0.946122	3216	1291	45.01	6	95522577	95541393	protein_coding	Dhrs7	SU>VMP
ENSRNOG00000013415	47	5	3.23266	42	0.946098	42.1242	1362	47.95	9	40972089	40988790	protein_coding	Ptpn18	SU>VMP
ENSRNOG00000001524	3155	929	1.76389	2226	0.946084	2226	1638	38.37	3	58022238	58070068	protein_coding	Hat1	SU>VMP
ENSRNOG00000010084	498	1696	-1.76792	1198	0.94607	-1198	4150	34.89	2	100677411	100710417	protein_coding	Ythdf3	VMP>SU
ENSRNOG00000029399	2650	791	1.74424	1859	0.94605	1859	2427	53.35	1	80674444	80689171	protein_coding	Bcam	SU>VMP
ENSRNOG00000032788	429	1484	-1.79044	1055	0.946036	-1055	6783	49.44	4	115712850	115901873	protein_coding	Dysf	VMP>SU
ENSRNOG00000001720	2197	657	1.74157	1540	0.946015	1540	1444	54.28	11	74312806	74315248	protein_coding	Hes1	SU>VMP
ENSRNOG00000015749	1387	398	1.80113	989	0.946012	989.002	645	58.62	10	14258380	14259336	protein_coding	Nme3	SU>VMP
ENSRNOG00000018839	392	1360	-1.79468	968	0.946012	-968.002	5823	46.74	17	5933729	6244676	protein_coding	Ntrk2	VMP>SU
ENSRNOG00000010855	1418	417	1.76574	1001	0.946008	1001	1278	54.75	15	38095803	38097835	protein_coding	Mrpl57	SU>VMP
ENSRNOG00000019109	525	1773	-1.7558	1248	0.945987	-1248	1818	56.33	19	37825576	37827393	protein_coding	Thap11	VMP>SU
ENSRNOG00000018122	295	75	1.97575	220	0.945984	220.009	1120	56.15	17	10356936	10364570	protein_coding	Tspan17	SU>VMP
ENSRNOG00000012552	1742	519	1.74694	1223	0.945981	1223	3171	42.89	1	162447680	162511355	protein_coding	Ints4	SU>VMP
ENSRNOG00000018662	85	312	-1.87601	227	0.945981	-227.008	1515	45.55	2	60949256	60961326	protein_coding	Amacr	VMP>SU
ENSRNOG00000049560	309	83	1.89642	226	0.945963	226.008	2485	50.46	13	71331052	71340229	protein_coding	Glul	SU>VMP
ENSRNOG00000023935	9	54	-2.58496	45	0.945953	-45.0742	1402	48.45	3	147843077	147851768	protein_coding	Nrsn2	VMP>SU
ENSRNOG00000030127	351	98	1.84062	253	0.945953	253.007	2474	49.59	1	80087684	80119012	protein_coding	Eml2	SU>VMP
ENSRNOG00000016724	310	1055	-1.7669	745	0.945901	-745.002	3542	45.12	9	117538009	117666410	protein_coding	Epb41l3	VMP>SU
ENSRNOG00000020298	435	1451	-1.73796	1016	0.945901	-1016	2425	49.05	1	199941161	199965191	protein_coding	Bag3	VMP>SU
ENSRNOG00000008802	1014	292	1.79602	722	0.945898	722.002	2822	50.54	5	169109907	169154720	protein_coding	Dnajc11	SU>VMP
ENSRNOG00000004532	285	980	-1.78182	695	0.94587	-695.002	2215	54.19	3	4083864	4092289	protein_coding	Fam69b	VMP>SU
ENSRNOG00000011654	360	1212	-1.75132	852	0.945842	-852.002	3419	38.58	2	127686925	127705518	protein_coding	Plk4	VMP>SU
ENSRNOG00000019922	1206	362	1.73617	844	0.945825	844.002	1019	50.02	19	58565576	58579265	protein_coding	Ntpcr	SU>VMP
ENSRNOG00000060206	254	880	-1.79268	626	0.945804	-626.003	7209	44.64	1	142834157	142870995	protein_coding	Zfp592	VMP>SU
ENSRNOG00000018502	846	247	1.77615	599	0.94577	599.003	2078	46.85	8	116657371	116682178	protein_coding	Mon1a	SU>VMP
ENSRNOG00000039593	296	993	-1.7462	697	0.945766	-697.002	1320	49.09	18	28506934	28516209	protein_coding	Ecscr	VMP>SU
ENSRNOG00000007817	945	281	1.74974	664	0.945742	664.002	1551	45.06	15	18484510	18493366	protein_coding	Kctd6	SU>VMP
ENSRNOG00000020935	339	96	1.82018	243	0.945742	243.007	2995	50.6	1	221346066	221370322	protein_coding	Capn1	SU>VMP
ENSRNOG00000016448	897	266	1.75368	631	0.945704	631.002	5105	48.16	1	190780236	190842324	protein_coding	Eef2k	SU>VMP
ENSRNOG00000020617	259	871	-1.74972	612	0.945683	-612.003	2052	53.43	1	220862386	220867815	protein_coding	Mus81	VMP>SU
ENSRNOG00000006369	220	757	-1.78279	537	0.945659	-537.003	3023	48.75	5	63187468	63192025	protein_coding	Alg2	VMP>SU
ENSRNOG00000010515	240	815	-1.76377	575	0.945625	-575.003	2772	38.09	2	165629918	165641573	protein_coding	Trim59	VMP>SU
ENSRNOG00000008291	244	814	-1.73815	570	0.945604	-570.003	1943	43.41	6	3743074	3794501	protein_coding	Thumpd2	VMP>SU
ENSRNOG00000055010	240	801	-1.73877	561	0.94559	-561.003	3989	53.54	10	97212432	97239642	protein_coding	Axin2	VMP>SU
ENSRNOG00000042189	230	768	-1.73947	538	0.945538	-538.003	3345	46.78	9	113370033	113504605	protein_coding	Rab31	VMP>SU
ENSRNOG00000008947	758	224	1.7587	534	0.945535	534.003	2167	52.96	14	80403001	80426245	protein_coding	Cpz	SU>VMP
ENSRNOG00000009987	225	759	-1.75417	534	0.945535	-534.003	6950	40.09	15	60722160	60766579	protein_coding	Akap11	VMP>SU
ENSRNOG00000001177	682	198	1.78427	484	0.945531	484.003	1767	53.73	12	47254484	47263747	protein_coding	Acads	SU>VMP
ENSRNOG00000019474	755	226	1.74015	529	0.945504	529.003	890	51.31	9	17225122	17245093	protein_coding	Rsph9	SU>VMP
ENSRNOG00000013397	283	75	1.91584	208	0.9455	208.009	2560	43.71	2	141451234	141527016	protein_coding	Foxo1	SU>VMP
ENSRNOG00000008209	219	732	-1.74091	513	0.945476	-513.003	5634	47.72	7	107895045	107963142	protein_coding	St3gal1	VMP>SU
ENSRNOG00000013027	74	17	2.12199	57	0.945459	57.0395	4236	50.1	8	22979181	23000485	protein_coding	Rgl3	SU>VMP
ENSRNOG00000021125	7267	2202	1.72255	5065	0.945414	5065	816	51.14	1	222164462	222167447	protein_coding	Prdx5	SU>VMP
ENSRNOG00000012956	12482	3821	1.70783	8661	0.94541	8661	3506	51.95	3	154597168	154627257	protein_coding	Tgm2	SU>VMP
ENSRNOG00000017940	1639	5433	-1.72893	3794	0.945393	-3794	7664	44.93	5	167331035	167664505	protein_coding	Rere	VMP>SU
ENSRNOG00000009983	4506	1360	1.72824	3146	0.945376	3146	1697	42.65	5	126835155	126856292	protein_coding	Lrrc42	SU>VMP
ENSRNOG00000032042	831	2723	-1.71228	1892	0.94532	-1892	4422	58.62	1	222672501	222677372	protein_coding	RGD1560108	VMP>SU
ENSRNOG00000020618	2234	689	1.69705	1545	0.945286	1545	1473	50.71	1	101120711	101131193	protein_coding	Rpl13a	SU>VMP
ENSRNOG00000019651	655	2177	-1.73277	1522	0.945282	-1522	3724	51.7	19	37917014	37938857	protein_coding	Slc12a4	VMP>SU
ENSRNOG00000019501	610	2003	-1.71528	1393	0.945269	-1393	1994	43.79	1	40948847	40972826	protein_coding	Rmnd1	VMP>SU
ENSRNOG00000007604	309	87	1.82852	222	0.945234	222.008	2175	55.98	13	90692666	90700789	protein_coding	Igsf8	SU>VMP
ENSRNOG00000001225	18	75	-2.05889	57	0.94522	-57.0372	1738	51.82	20	11863082	11896774	protein_coding	Fam207a	VMP>SU
ENSRNOG00000033528	19	76	-2	57	0.945217	-57.0351	4723	37.55	16	27399467	27597240	protein_coding	Tll1	VMP>SU
ENSRNOG00000007102	570	167	1.77111	403	0.94521	403.004	3595	48.11	3	146420346	146470293	protein_coding	Acss1	SU>VMP
ENSRNOG00000018951	1511	465	1.7002	1046	0.945182	1046	6479	37.12	X	112769645	112983685	protein_coding	Col4a5	SU>VMP
ENSRNOG00000019710	420	1380	-1.71621	960	0.945158	-960.002	2405	47.27	15	34314656	34322115	protein_coding	Tm9sf1	VMP>SU
ENSRNOG00000046128	1378	419	1.71755	959	0.945158	959.002	2117	53.32	9	9704346	9714755	protein_coding	Gpr108	SU>VMP
ENSRNOG00000036572	161	550	-1.77237	389	0.945134	-389.004	1322	43.82	1	282213675	282235974	protein_coding	Sfxn4	VMP>SU
ENSRNOG00000004554	20610	66706	-1.69447	46096	0.94513	-46096	1862	37.48	7	38742051	38782323	protein_coding	Dcn	VMP>SU
ENSRNOG00000059947	13857	4315	1.68318	9542	0.945127	9542	3067	52.65	6	33885495	33908016	protein_coding	Sdc1	SU>VMP
ENSRNOG00000004687	387	1259	-1.70187	872	0.945106	-872.002	3652	49.81	3	142748674	142752325	protein_coding	Thbd	VMP>SU
ENSRNOG00000014795	1773	5693	-1.683	3920	0.945106	-3920	2497	47.94	2	5569935	5579894	protein_coding	Nr2f1	VMP>SU
ENSRNOG00000003076	1092	3508	-1.68368	2416	0.945065	-2416	1518	46.52	7	2554308	2588843	protein_coding	Rbms2	VMP>SU
ENSRNOG00000009539	324	1073	-1.72758	749	0.945065	-749.002	1679	43.11	7	110031696	110179468	protein_coding	Khdrbs3	VMP>SU
ENSRNOG00000013876	1113	337	1.72363	776	0.945065	776.002	2459	45.54	15	41084206	41190005	protein_coding	Mipep	SU>VMP
ENSRNOG00000005039	938	3020	-1.68689	2082	0.945051	-2082	1226	39.32	3	71852744	71893618	protein_coding	Tfpi	VMP>SU
ENSRNOG00000019369	305	1008	-1.72461	703	0.945034	-703.002	738	49.92	1	198112245	198120061	protein_coding	Slx1b	VMP>SU
ENSRNOG00000012146	299	986	-1.72144	687	0.945016	-687.002	5004	45.8	6	111135349	111176918	protein_coding	Pomt2	VMP>SU
ENSRNOG00000023538	546	161	1.76184	385	0.945002	385.004	5435	45.78	17	42133076	42159413	protein_coding	Aldh5a1	SU>VMP
ENSRNOG00000008758	605	1937	-1.67882	1332	0.944978	-1332	3716	50.01	3	82097068	82236664	protein_coding	Tspan18	VMP>SU
ENSRNOG00000014137	4386	13992	-1.67362	9606	0.944964	-9606	2787	50.87	7	126096793	126176468	protein_coding	Fbln1	VMP>SU
ENSRNOG00000009430	565	1807	-1.67727	1242	0.944961	-1242	4127	45.59	5	143027977	143055190	protein_coding	Gnl2	VMP>SU
ENSRNOG00000059016	1776	549	1.69375	1227	0.944961	1227	2538	41.65	4	48852827	48928372	protein_coding	Tspan12	SU>VMP
ENSRNOG00000008099	41	0.5	6.35755	40.5	0.944951	40.996	1740	49.65	5	62718787	62750145	protein_coding	Galnt12	SU>VMP
ENSRNOG00000020517	505	147	1.78047	358	0.944944	358.004	1288	50.39	1	101046563	101054851	protein_coding	Prrg2	SU>VMP
ENSRNOG00000012053	5765	1818	1.66497	3947	0.94494	3947	1155	52.98	2	189922996	189928848	protein_coding	S100a16	SU>VMP
ENSRNOG00000014237	263	860	-1.70927	597	0.944913	-597.002	3101	60.2	15	2374582	2378370	protein_coding	Zfp503	VMP>SU
ENSRNOG00000017854	861	264	1.70548	597	0.944913	597.002	1614	53.21	1	165506361	165512744	protein_coding	Ucp2	SU>VMP
ENSRNOG00000024336	1245	3937	-1.66095	2692	0.944913	-2692	4514	38.85	8	87486427	87563652	protein_coding	Senp6	VMP>SU
ENSRNOG00000016414	1109	3517	-1.66509	2408	0.944902	-2408	2337	56.5	15	33569843	33576331	protein_coding	Slc22a17	VMP>SU
ENSRNOG00000004330	1011	3212	-1.66769	2201	0.944895	-2201	4106	39.54	X	114554359	114658931	protein_coding	Chrdl1	VMP>SU
ENSRNOG00000048433	141	491	-1.80003	350	0.944892	-350.005	3054	54.68	3	166743544	166746597	protein_coding	Tshz2	VMP>SU
ENSRNOG00000003226	3982	12530	-1.65382	8548	0.944888	-8548	3887	45.73	10	46018659	46133571	protein_coding	Mprip	VMP>SU
ENSRNOG00000009465	6153	19249	-1.64542	13096	0.944888	-13096	2342	47.04	2	182723854	182731764	protein_coding	Sfrp2	VMP>SU
ENSRNOG00000009037	2213	6954	-1.65184	4741	0.944875	-4741	5076	44.96	5	5999475	6186329	protein_coding	Sulf1	VMP>SU
ENSRNOG00000012228	825	2624	-1.6693	1799	0.944864	-1799	1628	40.2	4	81818569	81968832	protein_coding	Skap2	VMP>SU
ENSRNOG00000015845	5303	1690	1.64979	3613	0.944864	3613	3678	53.37	3	11921715	11971327	protein_coding	Fam129b	SU>VMP
ENSRNOG00000013002	1630	5118	-1.65071	3488	0.944861	-3488	3305	36.84	2	43002044	43068677	protein_coding	Gpbp1	VMP>SU
ENSRNOG00000043114	16617	5323	1.64235	11294	0.944847	11294	376	42.7	4	7835949	7842789	protein_coding	Tomm7	SU>VMP
ENSRNOG00000008182	7334	21862	-1.57575	14528	0.944819	-14528	2440	52.51	14	80248140	80276534	protein_coding	Htra3	VMP>SU
ENSRNOG00000020369	3901	12067	-1.62915	8166	0.944819	-8166	3507	54.96	1	215828102	215846911	protein_coding	Igf2	VMP>SU
ENSRNOG00000028627	2820	8645	-1.61617	5825	0.944819	-5825	2008	40.23	13	67799791	68360664	protein_coding	Hmcn1	VMP>SU
ENSRNOG00000037508	2007	630	1.67162	1377	0.944819	1377	954	45.47	12	51878153	51888669	protein_coding	Hscb	SU>VMP
ENSRNOG00000050258	3513	10641	-1.59886	7128	0.944819	-7128	1911	56.73	9	15404822	15410943	protein_coding	Ccnd3	VMP>SU
ENSRNOG00000057569	12092	3986	1.60104	8106	0.944819	8106	17592	49.4	1	225184939	225215015	protein_coding	Ahnak	SU>VMP
ENSRNOG00000058470	5396	16384	-1.60233	10988	0.944819	-10988	10599	40.06	8	87040799	87158368	protein_coding	Col12a1	VMP>SU
ENSRNOG00000042980	585	1848	-1.65946	1263	0.944809	-1263	6286	47.03	10	31146107	31240582	protein_coding	Adam19	VMP>SU
ENSRNOG00000005034	2261	6813	-1.59133	4552	0.944802	-4552	2104	55.03	7	70469312	70476340	protein_coding	Arhgef25	VMP>SU
ENSRNOG00000000175	565	1800	-1.67167	1235	0.944799	-1235	2986	57.48	7	13039781	13055632	protein_coding	Mier2	VMP>SU
ENSRNOG00000020583	2121	6372	-1.587	4251	0.944799	-4251	1550	49.95	1	101086877	101095594	protein_coding	Fcgrt	VMP>SU
ENSRNOG00000052256	1869	5626	-1.58984	3757	0.944799	-3757	2803	54.65	1	78800754	78812483	protein_coding	Dact3	VMP>SU
ENSRNOG00000052080	477	138	1.78932	339	0.944795	339.005	3980	52.56	14	86208901	86297652	protein_coding	Camk2b	SU>VMP
ENSRNOG00000012556	354	1146	-1.69479	792	0.944788	-792.002	2454	45.81	2	48487736	48501436	protein_coding	Isl1	VMP>SU
ENSRNOG00000021155	1562	4733	-1.59936	3171	0.944781	-3171	1416	45.41	2	196655469	196666446	protein_coding	Ctsk	VMP>SU
ENSRNOG00000018198	1115	349	1.67574	766	0.944778	766.002	5878	47.93	17	4297224	4454778	protein_coding	Dapk1	SU>VMP
ENSRNOG00000018440	545	1722	-1.65976	1177	0.944774	-1177	1774	52.73	1	170466395	170471076	protein_coding	Arfip2	VMP>SU
ENSRNOG00000059538	3116	997	1.64403	2119	0.944774	2119	624	41.76	4	162934195	162943981	protein_coding	Clec2g	SU>VMP
ENSRNOG00000047853	4012	1319	1.60488	2693	0.944771	2693	601	47.97	8	130350510	130353140	protein_coding	Ss18l2	SU>VMP
ENSRNOG00000020363	3665	1199	1.61198	2466	0.94476	2466	2327	52.74	1	100874976	100887853	protein_coding	Med25	SU>VMP
ENSRNOG00000005082	3421	1147	1.57655	2274	0.94475	2274	4044	47.45	13	111870121	111889328	protein_coding	Irf6	SU>VMP
ENSRNOG00000020726	874	2721	-1.63843	1847	0.94475	-1847	3451	54.95	1	221006340	221015929	protein_coding	Sipa1	VMP>SU
ENSRNOG00000011541	659	2073	-1.65337	1414	0.944743	-1414	2111	56.75	10	105618326	105628091	protein_coding	Cygb	VMP>SU
ENSRNOG00000008226	1933	616	1.64984	1317	0.94474	1317	1629	45.01	5	147535525	147547047	protein_coding	Zbtb8os	SU>VMP
ENSRNOG00000001422	857	2631	-1.61824	1774	0.944712	-1774	1323	49.46	12	22835019	22980603	protein_coding	Col26a1	VMP>SU
ENSRNOG00000036913	801	2439	-1.60642	1638	0.944705	-1638	4779	40.43	4	183896303	183905297	protein_coding	RGD1309621	VMP>SU
ENSRNOG00000013324	770	2390	-1.63408	1620	0.944698	-1620	4025	46.41	19	1023683	1074365	protein_coding	Cdh5	VMP>SU
ENSRNOG00000025705	772	2323	-1.58932	1551	0.944695	-1551	3295	50.98	X	105617385	105622156	protein_coding	Armcx2	VMP>SU
ENSRNOG00000021314	2175	723	1.58895	1452	0.944681	1452	3158	45.58	15	46339249	46367302	protein_coding	Fdft1	SU>VMP
ENSRNOG00000002322	505	1584	-1.64922	1079	0.944674	-1079	2726	50.77	13	102780877	102790639	protein_coding	RGD1310587	VMP>SU
ENSRNOG00000007920	677	2022	-1.57856	1345	0.944671	-1345	1893	49.71	5	126511350	126648661	protein_coding	Ssbp3	VMP>SU
ENSRNOG00000019383	634	1895	-1.57964	1261	0.944667	-1261	4163	47.94	7	123043503	123058604	protein_coding	Tef	VMP>SU
ENSRNOG00000016122	1538	490	1.6502	1048	0.94466	1048	4305	45.22	2	27480226	27500654	protein_coding	Hmgcr	SU>VMP
ENSRNOG00000004210	1799	585	1.62069	1214	0.944643	1214	2188	51.3	6	35314444	35321667	protein_coding	Osr1	SU>VMP
ENSRNOG00000018228	1566	504	1.63559	1062	0.944619	1062	2721	51.49	19	57286985	57319329	protein_coding	Cog2	SU>VMP
ENSRNOG00000058329	561	1674	-1.57723	1113	0.944619	-1113	1227	52.95	3	9681871	9718051	protein_coding	Prrx2	VMP>SU
ENSRNOG00000017254	1636	547	1.58056	1089	0.944612	1089	4664	45.65	1	36295650	36319966	protein_coding	Nsun2	SU>VMP
ENSRNOG00000008034	345	1089	-1.65834	744	0.944605	-744.002	2481	44.49	5	64326733	64412523	protein_coding	Tmeff1	VMP>SU
ENSRNOG00000016891	452	1407	-1.63823	955	0.944591	-955.001	2488	41.85	17	10065947	10130907	protein_coding	Uimc1	VMP>SU
ENSRNOG00000043060	331	1044	-1.65722	713	0.944591	-713.002	870	49.58	1	222242858	222246768	protein_coding	Dnajc4	VMP>SU
ENSRNOG00000051531	1546	502	1.62278	1044	0.944591	1044	1933	56.29	19	55300395	55305702	protein_coding	Ctu2	SU>VMP
ENSRNOG00000008314	816	254	1.68374	562	0.944577	562.003	2318	39.54	5	50020815	50075454	protein_coding	Orc3	SU>VMP
ENSRNOG00000024808	450	132	1.76939	318	0.94457	318.005	3544	44.35	3	54359451	54625414	protein_coding	Stk39	SU>VMP
ENSRNOG00000030743	1487	484	1.61933	1003	0.94457	1003	1448	53.51	13	51126459	51129048	protein_coding	Myog	SU>VMP
ENSRNOG00000018254	474	1423	-1.58598	949	0.944563	-949.001	3844	41.99	18	47739140	47877676	protein_coding	Sncaip	VMP>SU
ENSRNOG00000027831	78	280	-1.84388	202	0.944557	-202.008	3294	41.07	X	159176680	159244879	protein_coding	Map7d3	VMP>SU
ENSRNOG00000002813	803	249	1.68925	554	0.944553	554.003	2283	41.94	13	78857638	78885464	protein_coding	Dars2	SU>VMP
ENSRNOG00000008794	62	11	2.49476	51	0.94455	51.061	761	45.07	15	8125526	8177781	protein_coding	Ube2e1	SU>VMP
ENSRNOG00000006320	1338	431	1.63432	907	0.944546	907.001	1254	52.25	3	9727408	9738752	protein_coding	Ptges	SU>VMP
ENSRNOG00000015415	439	1343	-1.61317	904	0.944543	-904.001	3859	47.69	6	10533151	10568581	protein_coding	Rhoq	VMP>SU
ENSRNOG00000005673	403	1259	-1.64343	856	0.944536	-856.002	6114	40.81	5	27312928	27442841	protein_coding	Runx1t1	VMP>SU
ENSRNOG00000000774	392	1222	-1.64032	830	0.944525	-830.002	2787	50.43	20	1955359	1984863	protein_coding	Gabbr1	VMP>SU
ENSRNOG00000009867	426	1304	-1.61402	878	0.944522	-878.001	2619	49.33	6	109913757	109935533	protein_coding	Tgfb3	VMP>SU
ENSRNOG00000019681	1305	430	1.60164	875	0.944519	875.001	4145	56.8	1	100537900	100554488	protein_coding	Pold1	SU>VMP
ENSRNOG00000058842	444	130	1.77205	314	0.944519	314.005	8178	51.4	1	219964429	220005068	protein_coding	Sptbn2	SU>VMP
ENSRNOG00000027623	412	1264	-1.61728	852	0.944508	-852.002	6702	43.75	14	79261092	79325896	protein_coding	LOC680039	VMP>SU
ENSRNOG00000003855	1261	415	1.60339	846	0.944505	846.002	2068	45.59	10	11060313	11085210	protein_coding	Dnaja3	SU>VMP
ENSRNOG00000004351	252	69	1.86876	183	0.944505	183.01	3005	54.22	6	132735883	132747828	protein_coding	Slc25a29	SU>VMP
ENSRNOG00000019713	1260	414	1.60572	846	0.944505	846.002	2738	55.93	10	15191078	15195860	protein_coding	Wdr24	SU>VMP
ENSRNOG00000061779	894	281	1.6697	613	0.944494	613.002	3278	53.26	14	78939903	78964961	protein_coding	Man2b2	SU>VMP
ENSRNOG00000005970	454	135	1.74973	319	0.944484	319.005	2966	45.34	8	84720551	84835060	protein_coding	Lrrc1	SU>VMP
ENSRNOG00000000586	375	1124	-1.58368	749	0.94447	-749.002	1560	46.93	20	45347271	45356358	protein_coding	Gtf3c6	VMP>SU
ENSRNOG00000020266	1145	373	1.6181	772	0.94447	772.002	2917	57.05	7	11401501	11406771	protein_coding	Eef2	SU>VMP
ENSRNOG00000061050	1166	386	1.5949	780	0.94447	780.002	2838	45.81	6	44009872	44131387	protein_coding	Mboat2	SU>VMP
ENSRNOG00000040040	744	231	1.68741	513	0.944467	513.003	1092	46.41	5	24297094	24320786	protein_coding	Ndufaf6	SU>VMP
ENSRNOG00000016873	1099	360	1.61012	739	0.944463	739.002	1148	45.27	17	86066833	86148130	protein_coding	Msrb2	SU>VMP
ENSRNOG00000017349	354	1097	-1.63174	743	0.944463	-743.002	3728	49.28	1	198641018	198652674	protein_coding	Tbc1d10b	VMP>SU
ENSRNOG00000000302	133	450	-1.7585	317	0.944453	-317.005	3450	45.34	20	46667121	46758305	protein_coding	Sesn1	VMP>SU
ENSRNOG00000006030	247	66	1.90397	181	0.944432	181.01	7854	39.42	4	49941304	50140762	protein_coding	Ptprz1	SU>VMP
ENSRNOG00000009447	334	1003	-1.5864	669	0.944415	-669.002	1400	43.65	4	79021872	79043844	protein_coding	Fam221a	VMP>SU
ENSRNOG00000058938	74	269	-1.86201	195	0.944411	-195.009	3615	51.45	8	116715755	116730061	protein_coding	Camkv	VMP>SU
ENSRNOG00000012303	46	5	3.20163	41	0.944373	41.1248	1198	48.48	9	14529218	14542731	protein_coding	Apobec2	SU>VMP
ENSRNOG00000013468	859	273	1.65376	586	0.94437	586.002	877	57.22	5	172304758	172307431	protein_coding	Fam213b	SU>VMP
ENSRNOG00000019150	575	174	1.72447	401	0.944356	401.004	1161	45.02	16	74237001	74260271	protein_coding	Polb	SU>VMP
ENSRNOG00000012937	883	284	1.63652	599	0.944353	599.002	2494	46.43	19	39543242	39614625	protein_coding	Wwp2	SU>VMP
ENSRNOG00000013781	305	909	-1.57547	604	0.944339	-604.002	6462	40.71	9	27562959	27761733	protein_coding	Kcnq5	VMP>SU
ENSRNOG00000018735	759	239	1.66709	520	0.944315	520.003	1199	50.29	18	56071478	56080849	protein_coding	Cd74	SU>VMP
ENSRNOG00000046207	74	18	2.03953	56	0.944311	56.0371	1446	59	10	108190995	108196217	protein_coding	Cbx4	SU>VMP
ENSRNOG00000002934	245	67	1.87055	178	0.944304	178.01	2528	47.4	13	82737159	82758004	protein_coding	Atp1b1	SU>VMP
ENSRNOG00000021548	285	876	-1.61997	591	0.944304	-591.002	1776	49.5	8	116307141	116318289	protein_coding	Rassf1	VMP>SU
ENSRNOG00000016465	281	863	-1.61879	582	0.944297	-582.002	1566	48.72	7	126756151	126772749	protein_coding	Trmu	VMP>SU
ENSRNOG00000007567	129	433	-1.747	304	0.94429	-304.005	1728	52.15	3	148108539	148116991	protein_coding	Rem1	VMP>SU
ENSRNOG00000020525	229	726	-1.66462	497	0.94428	-497.003	6052	51.22	8	21786324	21831668	protein_coding	Col5a3	VMP>SU
ENSRNOG00000017686	65	242	-1.8965	177	0.944273	-177.01	1756	35.33	5	790833	819326	protein_coding	Pi15	VMP>SU
ENSRNOG00000051120	203	655	-1.69002	452	0.944266	-452.003	146	51.88	15	37790141	37807660	protein_coding	Il17d	VMP>SU
ENSRNOG00000001764	221	704	-1.67153	483	0.944225	-483.003	4130	46.01	11	83105064	83300409	protein_coding	Vps8	VMP>SU
ENSRNOG00000010087	545	168	1.69779	377	0.944211	377.004	3008	43.89	1	174702373	174738126	protein_coding	Zfp143	SU>VMP
ENSRNOG00000020539	229	59	1.95656	170	0.944176	170.011	2303	54.73	2	188543137	188547874	protein_coding	Muc1	SU>VMP
ENSRNOG00000002093	237	728	-1.61905	491	0.944125	-491.003	6045	46.46	14	3506339	3682545	protein_coding	Tgfbr3	VMP>SU
ENSRNOG00000022910	244	731	-1.58299	487	0.9441	-487.003	1390	39.51	2	242634399	242714182	protein_coding	Emcn	VMP>SU
ENSRNOG00000021185	159	515	-1.69555	356	0.944076	-356.004	746	58.51	2	198338114	198339130	protein_coding	Bola1	VMP>SU
ENSRNOG00000021294	260	73	1.83254	187	0.944052	187.009	2621	38.24	9	53309598	53315915	protein_coding	Mstn	SU>VMP
ENSRNOG00000015072	389	113	1.78345	276	0.944021	276.006	1232	45.44	5	76110738	76129441	protein_coding	Ptgr1	SU>VMP
ENSRNOG00000016852	384	110	1.8036	274	0.944004	274.006	1961	48.59	7	121109241	121128542	protein_coding	Apobec3b	SU>VMP
ENSRNOG00000028083	384	112	1.77761	272	0.943979	272.006	1032	48.14	5	145188323	145191953	protein_coding	Tmem35b	SU>VMP
ENSRNOG00000023830	557	173	1.68691	384	0.943966	384.004	1427	53.84	19	26022849	26025532	protein_coding	Dnase2	SU>VMP
ENSRNOG00000015594	191	609	-1.67287	418	0.943959	-418.003	1491	44.59	9	61756428	61810417	protein_coding	Rftn2	VMP>SU
ENSRNOG00000001030	222	670	-1.5936	448	0.943948	-448.003	4588	44.59	15	58554374	58658153	protein_coding	Tsc22d1	VMP>SU
ENSRNOG00000016364	638	204	1.64499	434	0.943945	434.003	3022	50.37	5	59068081	59079719	protein_coding	Gba2	SU>VMP
ENSRNOG00000004727	212	652	-1.62081	440	0.943934	-440.003	1284	41.59	7	28701690	28743326	protein_coding	Nup37	VMP>SU
ENSRNOG00000013422	199	623	-1.64646	424	0.943921	-424.003	4727	43.54	1	21539765	21586910	protein_coding	Med23	VMP>SU
ENSRNOG00000005535	4	44	-3.45943	40	0.943865	-40.1493	1761	50.72	7	3061469	3074359	protein_coding	Ikzf4	VMP>SU
ENSRNOG00000014226	44	4	3.45943	40	0.943865	40.1493	3605	55.59	5	172388598	172424081	protein_coding	Plch2	SU>VMP
ENSRNOG00000023411	44	4	3.45943	40	0.943865	40.1493	2310	53.3	1	98459834	98467262	protein_coding	Vsig10l	SU>VMP
ENSRNOG00000008536	371	108	1.78039	263	0.943855	263.006	1489	46.85	3	105507403	105512939	protein_coding	Actc1	SU>VMP
ENSRNOG00000021174	628	205	1.61514	423	0.943848	423.003	1138	53.88	1	222310920	222451484	protein_coding	Macrod1	SU>VMP
ENSRNOG00000010134	382	114	1.74454	268	0.943814	268.006	2375	48.28	6	107460668	107467487	protein_coding	Acot2	SU>VMP
ENSRNOG00000012512	199	611	-1.6184	412	0.943796	-412.003	2317	41.01	2	257453347	257484587	protein_coding	Nexn	VMP>SU
ENSRNOG00000021611	561	177	1.66425	384	0.943796	384.004	5033	51.28	12	25173005	25237009	protein_coding	Clip2	SU>VMP
ENSRNOG00000001506	171	546	-1.6749	375	0.943751	-375.004	1944	42.81	X	105134498	105145345	protein_coding	Tmem35	VMP>SU
ENSRNOG00000027194	589	196	1.58741	393	0.943717	393.003	4712	49.88	10	61703839	61745097	protein_coding	Sgsm2	SU>VMP
ENSRNOG00000049880	182	569	-1.64449	387	0.943713	-387.003	3064	53.16	9	117044533	117050371	protein_coding	Tmem200c	VMP>SU
ENSRNOG00000010260	154	496	-1.68741	342	0.943696	-342.004	5393	45.68	8	55091235	55162421	protein_coding	Dixdc1	VMP>SU
ENSRNOG00000012488	190	574	-1.59505	384	0.943655	-384.003	1150	42.75	15	28677055	28696122	protein_coding	Rab2b	VMP>SU
ENSRNOG00000015641	101	349	-1.78887	248	0.943627	-248.006	2511	53.12	19	37245270	37250919	protein_coding	Exoc3l1	VMP>SU
ENSRNOG00000006653	101	348	-1.78473	247	0.943596	-247.006	3901	45.4	7	138459504	138512952	protein_coding	Slc38a4	VMP>SU
ENSRNOG00000001256	107	359	-1.74637	252	0.943578	-252.006	3654	44.86	12	40266662	40332612	protein_coding	Atxn2	VMP>SU
ENSRNOG00000003835	434	132	1.71716	302	0.943537	302.005	4492	50.24	10	63677396	63719283	protein_coding	Slc43a2	SU>VMP
ENSRNOG00000003276	243	69	1.81629	174	0.94352	174.009	5277	43.68	10	67866940	68142864	protein_coding	Myo1d	SU>VMP
ENSRNOG00000000044	147	472	-1.68297	325	0.943516	-325.004	2259	44.61	14	2083712	2100005	protein_coding	Tmem175	VMP>SU
ENSRNOG00000051813	158	499	-1.65912	341	0.943513	-341.004	3456	44.62	8	79606789	79627166	protein_coding	Pygo1	VMP>SU
ENSRNOG00000015076	131	429	-1.71141	298	0.943468	-298.005	4550	54.99	4	116261796	116278615	protein_coding	Cyp26b1	VMP>SU
ENSRNOG00000002210	489	154	1.6669	335	0.943451	335.004	1594	43.32	14	7073445	7104566	protein_coding	Hsd17b11	SU>VMP
ENSRNOG00000014524	171	520	-1.60452	349	0.943444	-349.004	3606	50.8	17	13799383	13812704	protein_coding	S1pr3	VMP>SU
ENSRNOG00000007300	53	209	-1.97944	156	0.943409	-156.013	2966	53.74	7	119746118	119753290	protein_coding	C1qtnf6	VMP>SU
ENSRNOG00000007645	69	15	2.20163	54	0.943368	54.0449	1816	54.1	13	90703036	90710287	protein_coding	Kcnj9	SU>VMP
ENSRNOG00000015859	69	15	2.20163	54	0.943368	54.0449	3405	49	16	6078122	6109382	protein_coding	Chdh	SU>VMP
ENSRNOG00000003611	450	139	1.69484	311	0.943357	311.005	2145	40.52	X	14633342	14642424	protein_coding	Dynlt3	SU>VMP
ENSRNOG00000028319	162	500	-1.62593	338	0.94334	-338.004	1901	45.8	2	260884337	260911792	protein_coding	Cryz	VMP>SU
ENSRNOG00000002100	494	161	1.61745	333	0.943299	333.004	3586	38.69	14	33447591	33560503	protein_coding	Srp72	SU>VMP
ENSRNOG00000007081	151	474	-1.65034	323	0.943257	-323.004	4756	44.73	6	25149235	25211494	protein_coding	Xdh	VMP>SU
ENSRNOG00000018421	474	151	1.65034	323	0.943257	323.004	2373	51.1	1	140584380	140593745	protein_coding	Aen	SU>VMP
ENSRNOG00000006508	479	155	1.62776	324	0.943195	324.004	1811	46.06	4	98976550	98995590	protein_coding	Thnsl2	SU>VMP
ENSRNOG00000018666	100	334	-1.73985	234	0.943181	-234.006	3407	55.93	3	3767394	3794359	protein_coding	Gpsm1	VMP>SU
ENSRNOG00000016357	160	479	-1.58195	319	0.94315	-319.004	3592	40.19	3	113818872	113887495	protein_coding	Casc4	VMP>SU
ENSRNOG00000000816	55	208	-1.91908	153	0.943102	-153.012	1016	52.04	20	3372413	3397039	protein_coding	Ppp1r18	VMP>SU
ENSRNOG00000013927	420	131	1.68082	289	0.94307	289.005	4530	58.57	6	137711155	137733026	protein_coding	Jag2	SU>VMP
ENSRNOG00000006298	418	130	1.68499	288	0.943053	288.005	2752	40.74	5	33528154	33574596	protein_coding	Cpne3	SU>VMP
ENSRNOG00000017087	153	464	-1.60059	311	0.943046	-311.004	4156	51.68	5	152774855	152920343	protein_coding	Man1c1	VMP>SU
ENSRNOG00000015582	147	454	-1.62688	307	0.942998	-307.004	2899	43.96	18	69738686	69784099	protein_coding	Me2	VMP>SU
ENSRNOG00000012181	317	94	1.75375	223	0.942901	223.007	3671	42.73	16	22537056	22561496	protein_coding	Lpl	SU>VMP
ENSRNOG00000012654	302	88	1.77897	214	0.942718	214.007	1393	44.45	16	74719553	74743927	protein_coding	Vps36	SU>VMP
ENSRNOG00000005158	126	400	-1.66658	274	0.942704	-274.005	1635	42.28	3	117335212	117354480	protein_coding	Slc24a5	VMP>SU
ENSRNOG00000015156	351	106	1.72741	245	0.942701	245.006	844	52.05	1	218652917	218657925	protein_coding	Gal	SU>VMP
ENSRNOG00000010392	133	415	-1.64169	282	0.942697	-282.005	3324	41.05	16	63837216	64057434	protein_coding	Nrg1	VMP>SU
ENSRNOG00000010617	53	200	-1.91594	147	0.942638	-147.012	4237	52.05	7	124501988	124620703	protein_coding	Scube1	VMP>SU
ENSRNOG00000060130	123	391	-1.66851	268	0.942638	-268.005	3366	50.86	3	72134731	72141035	protein_coding	Ypel4	VMP>SU
ENSRNOG00000009712	342	104	1.71741	238	0.942542	238.006	1398	56.45	5	154310453	154314955	protein_coding	Gale	SU>VMP
ENSRNOG00000021247	131	401	-1.61404	270	0.942521	-270.005	1502	50.87	3	123714564	123718432	protein_coding	Spef1	VMP>SU
ENSRNOG00000016684	380	120	1.66297	260	0.94249	260.005	6450	50.91	17	15924048	16032420	protein_coding	Wnk2	SU>VMP
ENSRNOG00000026704	54	200	-1.88897	146	0.942455	-146.012	6855	44.61	X	105239620	105289808	protein_coding	Drp2	VMP>SU
ENSRNOG00000014310	394	130	1.59968	264	0.942435	264.005	2586	44.47	15	109339564	109394927	protein_coding	Tmtc4	SU>VMP
ENSRNOG00000001312	199	54	1.88174	145	0.942369	145.012	1308	55.6	12	17734133	17755285	protein_coding	Pdgfa	SU>VMP
ENSRNOG00000018367	371	118	1.65263	253	0.942324	253.005	1237	47.85	1	214375515	214385885	protein_coding	Taldo1	SU>VMP
ENSRNOG00000002488	49	191	-1.96272	142	0.942272	-142.014	3264	50.08	10	43067299	43210427	protein_coding	Galnt10	VMP>SU
ENSRNOG00000016794	325	99	1.71494	226	0.942248	226.007	1262	49.43	3	8832740	8846125	protein_coding	Phyhd1	SU>VMP
ENSRNOG00000025338	49	7	2.80735	42	0.942203	42.0937	984	48.08	10	75681393	76039964	protein_coding	Msi2	SU>VMP
ENSRNOG00000033235	112	354	-1.66025	242	0.942172	-242.006	1677	49.61	1	80517411	80544825	protein_coding	Relb	VMP>SU
ENSRNOG00000001548	279	82	1.76657	197	0.942123	197.008	2307	44.26	3	62497571	62524996	protein_coding	Nfe2l2	SU>VMP
ENSRNOG00000019667	187	47	1.99231	140	0.942068	140.014	3875	44.47	1	171797516	171969099	protein_coding	Ppfibp2	SU>VMP
ENSRNOG00000057284	51	192	-1.91254	141	0.942068	-141.013	2039	61.26	3	123721486	123723524	protein_coding	Cenpb	VMP>SU
ENSRNOG00000003038	362	119	1.60503	243	0.942061	243.005	5161	47.26	13	83438493	83457888	protein_coding	Sft2d2	SU>VMP
ENSRNOG00000027550	79	273	-1.78898	194	0.942058	-194.008	3603	48.91	1	65522118	65533212	protein_coding	Mzf1	VMP>SU
ENSRNOG00000049983	306	94	1.7028	212	0.941795	212.007	2365	50.78	9	11089106	11096704	protein_coding	Shd	SU>VMP
ENSRNOG00000017833	190	51	1.89743	139	0.941774	139.013	2978	45.42	17	66304501	66397653	protein_coding	Actn2	SU>VMP
ENSRNOG00000006224	191	52	1.87699	139	0.941771	139.013	6166	42.61	8	84945444	84968811	protein_coding	Klhl31	SU>VMP
ENSRNOG00000016544	184	48	1.9386	136	0.941702	136.014	6195	44.85	2	25738514	26011429	protein_coding	Arhgef28	SU>VMP
ENSRNOG00000045846	260	76	1.77444	184	0.941691	184.009	2502	49.85	9	10216205	10283407	protein_coding	Rfx2	SU>VMP
ENSRNOG00000008144	340	113	1.58921	227	0.941678	227.006	2047	53.11	10	39109522	39116531	protein_coding	Irf1	SU>VMP
ENSRNOG00000056174	79	264	-1.74061	185	0.941622	-185.008	3352	45.41	X	156963870	156993591	protein_coding	Pdzd4	VMP>SU
ENSRNOG00000010803	46	181	-1.97628	135	0.941612	-135.014	2665	40.68	1	112833944	112947451	protein_coding	Gabra5	VMP>SU
ENSRNOG00000010141	320	101	1.66372	219	0.941584	219.006	1914	49.75	7	124338395	124367630	protein_coding	Ttll1	SU>VMP
ENSRNOG00000008056	253	73	1.79317	180	0.941529	180.009	1452	60.1	6	135410030	135412312	protein_coding	Ankrd9	SU>VMP
ENSRNOG00000016491	95	306	-1.68753	211	0.941494	-211.007	1212	57.73	5	152470905	152473868	protein_coding	Fam110d	VMP>SU
ENSRNOG00000004133	99	313	-1.66066	214	0.941415	-214.006	2684	48	X	70972765	70978952	protein_coding	Slc7a3	VMP>SU
ENSRNOG00000043348	108	323	-1.5805	215	0.941308	-215.006	357	44.17	X	123705235	123708211	protein_coding	Rpl39	VMP>SU
ENSRNOG00000016123	314	102	1.6222	212	0.941204	212.006	4865	46.14	17	17817100	17947777	protein_coding	Rnf144b	SU>VMP
ENSRNOG00000027990	307	99	1.63274	208	0.94109	208.006	463	54.03	6	137959171	137967042	protein_coding	Crip1	SU>VMP
ENSRNOG00000021256	102	309	-1.59904	207	0.941035	-207.006	2947	52.5	3	124129558	124145566	protein_coding	Adra1d	VMP>SU
ENSRNOG00000028856	103	310	-1.58962	207	0.941035	-207.006	3710	47.44	8	39361218	39551700	protein_coding	Pknox2	VMP>SU
ENSRNOG00000020702	273	84	1.70044	189	0.941014	189.008	2686	47.26	1	226634009	226642243	protein_coding	Cyb561a3	SU>VMP
ENSRNOG00000007356	174	45	1.95109	129	0.940983	129.015	836	41.03	4	99449111	99494423	protein_coding	Chmp3	SU>VMP
ENSRNOG00000000245	187	52	1.84645	135	0.940879	135.013	2179	47.7	10	97735548	97756521	protein_coding	Slc16a6	SU>VMP
ENSRNOG00000013321	96	297	-1.62936	201	0.940834	-201.007	6660	39.62	X	122507374	122690465	protein_coding	Dock11	VMP>SU
ENSRNOG00000018646	286	90	1.66802	196	0.940814	196.007	2305	49.3	18	29329764	29340403	protein_coding	Hbegf	SU>VMP
ENSRNOG00000015525	230	66	1.8011	164	0.940803	164.01	2691	47.01	3	161272385	161287667	protein_coding	Zswim3	SU>VMP
ENSRNOG00000037436	39	0.5	6.2854	38.5	0.940789	39.0097	4796	37.43	6	147315328	147394269	protein_coding	Macc1	SU>VMP
ENSRNOG00000009932	59	11	2.42321	48	0.94071	48.0611	5632	39.95	1	133324301	133559975	protein_coding	Mctp2	SU>VMP
ENSRNOG00000012235	259	79	1.71303	180	0.940675	180.008	1734	43.09	4	86275717	86292431	protein_coding	Ppp1r17	SU>VMP
ENSRNOG00000007415	289	96	1.58996	193	0.940582	193.007	2803	48.96	3	15560712	15582344	protein_coding	Ptgs1	SU>VMP
ENSRNOG00000032240	77	254	-1.7219	177	0.940561	-177.008	3108	42.08	2	248178389	248197160	protein_coding	Gbp5	VMP>SU
ENSRNOG00000028996	230	69	1.73697	161	0.940534	161.009	2404	51.29	7	143448318	143453544	protein_coding	Krt1	SU>VMP
ENSRNOG00000021101	16	68	-2.08746	52	0.940509	-52.0419	3277	55.45	2	196334626	196344008	protein_coding	Sema6c	VMP>SU
ENSRNOG00000005633	44	168	-1.93289	124	0.940385	-124.015	2790	47.95	14	77322012	77343764	protein_coding	Zbtb49	VMP>SU
ENSRNOG00000012036	43	166	-1.94877	123	0.940319	-123.015	5241	40.7	1	236031988	236313858	protein_coding	Pcsk5	VMP>SU
ENSRNOG00000007104	41	3	3.77259	38	0.940312	38.1868	8832	44.27	4	140247313	140580748	protein_coding	Itpr1	SU>VMP
ENSRNOG00000007907	216	62	1.80069	154	0.940219	154.011	1665	45.49	6	3657325	3716078	protein_coding	Tmem178a	SU>VMP
ENSRNOG00000003866	179	50	1.83996	129	0.940178	129.013	1749	50.61	13	45314933	45318878	protein_coding	Cxcr4	SU>VMP
ENSRNOG00000008689	221	66	1.74351	155	0.940164	155.01	558	42.31	10	84669914	84675741	protein_coding	Cbx1	SU>VMP
ENSRNOG00000001309	87	266	-1.61234	179	0.940032	-179.007	2136	49.74	12	39253409	39302601	protein_coding	Camkk2	VMP>SU
ENSRNOG00000007951	72	235	-1.70659	163	0.939912	-163.009	2295	45.81	6	24770317	24985716	protein_coding	Galnt14	VMP>SU
ENSRNOG00000000459	159	41	1.95533	118	0.939711	118.016	917	52.06	20	3973420	3978845	protein_coding	Psmb9	SU>VMP
ENSRNOG00000020704	229	70	1.70992	159	0.939708	159.009	2369	49.33	1	226644200	226657408	protein_coding	Tkfc	SU>VMP
ENSRNOG00000029798	47	171	-1.86326	124	0.939683	-124.014	593	36.88	3	85421426	86819375	protein_coding	Lrrc4c	VMP>SU
ENSRNOG00000013285	251	81	1.63169	170	0.939673	170.008	1744	48.34	9	37769959	37775154	protein_coding	Imp4	SU>VMP
ENSRNOG00000015180	73	234	-1.68054	161	0.939521	-161.009	2445	49.33	1	196839321	196854180	protein_coding	Kdm8	VMP>SU
ENSRNOG00000006689	49	8	2.61471	41	0.939514	41.0833	9883	46.65	5	21830882	21950696	protein_coding	Chd7	SU>VMP
ENSRNOG00000033693	68	17	2	51	0.939372	51.0392	6127	43.99	2	30376419	30458542	protein_coding	Naip6	SU>VMP
ENSRNOG00000047450	17	68	-2	51	0.939372	-51.0392	2386	41.18	4	172942020	173005634	protein_coding	Lmo3	VMP>SU
ENSRNOG00000054978	68	17	2	51	0.939372	51.0392	639	60.56	17	43639749	43640387	protein_coding	Hist1h1c	SU>VMP
ENSRNOG00000011751	82	245	-1.57909	163	0.939321	-163.008	3635	54.94	5	144769452	144779212	protein_coding	Ncdn	VMP>SU
ENSRNOG00000042786	205	61	1.74874	144	0.9393	144.011	2723	44.19	1	276309927	276490602	protein_coding	Vti1a	SU>VMP
ENSRNOG00000013823	63	13	2.27684	50	0.939289	50.0518	2773	44.11	1	127648234	127781017	protein_coding	Cers3	SU>VMP
ENSRNOG00000017693	63	13	2.27684	50	0.939289	50.0518	2006	48.67	5	167141875	167174310	protein_coding	Slc2a5	SU>VMP
ENSRNOG00000002835	80	241	-1.59096	161	0.939213	-161.008	3331	40.72	10	81991147	82027119	protein_coding	Luc7l3	VMP>SU
ENSRNOG00000002191	231	73	1.66192	158	0.9392	158.009	2577	47.3	14	46050750	46054022	protein_coding	LOC498368	SU>VMP
ENSRNOG00000013300	218	67	1.7021	151	0.939144	151.01	517	49	5	150719569	150723321	protein_coding	Atpif1	SU>VMP
ENSRNOG00000007178	40	154	-1.94486	114	0.939058	-114.017	1388	50.6	4	99239115	99243351	protein_coding	Cd8a	VMP>SU
ENSRNOG00000028072	79	236	-1.57886	157	0.939006	-157.008	2186	49.7	13	50974872	50994643	protein_coding	Chit1	VMP>SU
ENSRNOG00000020597	72	227	-1.65662	155	0.938985	-155.009	2066	41.8	1	201925432	201942344	protein_coding	RGD1305014	VMP>SU
ENSRNOG00000008591	228	73	1.64307	155	0.938871	155.009	4552	38.93	7	93975451	94035999	protein_coding	Colec10	SU>VMP
ENSRNOG00000012629	57	194	-1.76702	137	0.938754	-137.011	3919	46.15	9	38470298	38495176	protein_coding	Rab23	VMP>SU
ENSRNOG00000023360	46	163	-1.82517	117	0.938743	-117.014	1814	42.91	1	199412834	199426702	protein_coding	Fus	VMP>SU
ENSRNOG00000056826	161	45	1.83906	116	0.938591	116.015	998	37.85	14	48726045	48922983	protein_coding	Arap2	SU>VMP
ENSRNOG00000007682	74	224	-1.5979	150	0.938501	-150.009	5030	39.18	X	127562660	127829753	protein_coding	Gria3	VMP>SU
ENSRNOG00000014010	15	65	-2.11548	50	0.938456	-50.0447	2792	46.43	15	52557607	52648972	protein_coding	Gfra2	VMP>SU
ENSRNOG00000021106	65	209	-1.68499	144	0.938273	-144.01	3024	52.78	1	89563976	89590490	protein_coding	Gramd1a	VMP>SU
ENSRNOG00000012055	72	219	-1.60486	147	0.938228	-147.009	4200	52.78	1	142143799	142164263	protein_coding	Man2a2	VMP>SU
ENSRNOG00000012494	70	217	-1.63227	147	0.938228	-147.009	1893	49.35	1	162419262	162424825	protein_coding	Kctd14	VMP>SU
ENSRNOG00000016995	66	16	2.04439	50	0.938215	50.0418	2219	51.29	9	43331155	43353113	protein_coding	Zap70	SU>VMP
ENSRNOG00000023085	73	219	-1.58496	146	0.938149	-146.009	2438	48.11	7	3133506	3143911	protein_coding	Pmel	VMP>SU
ENSRNOG00000009886	40	148	-1.88753	108	0.9379	-108.016	1343	41.41	4	84753633	84768249	protein_coding	Fkbp14	VMP>SU
ENSRNOG00000005796	212	69	1.6194	143	0.937872	143.009	3613	40.56	18	27923572	28055960	protein_coding	Ctnna1	SU>VMP
ENSRNOG00000020470	214	71	1.59172	143	0.937872	143.009	3544	43.53	2	211930326	211967505	protein_coding	Slc25a24	SU>VMP
ENSRNOG00000004403	62	200	-1.68966	138	0.937713	-138.01	2308	41.14	7	77987212	78004975	protein_coding	Slc25a32	VMP>SU
ENSRNOG00000006957	67	208	-1.63435	141	0.937658	-141.009	4124	36.97	8	1548146	2045817	protein_coding	Gria4	VMP>SU
ENSRNOG00000015664	71	212	-1.57817	141	0.937658	-141.009	1419	46.54	5	59178846	59191975	protein_coding	Tmem8b	VMP>SU
ENSRNOG00000013519	7	47	-2.74723	40	0.937648	-40.0942	3045	48.5	1	260348905	260460791	protein_coding	Tll2	VMP>SU
ENSRNOG00000013090	66	206	-1.64211	140	0.937592	-140.01	1090	59.65	17	13391467	13393243	protein_coding	Gadd45g	VMP>SU
ENSRNOG00000046667	54	181	-1.74496	127	0.937586	-127.012	3633	54.87	1	80214494	80221710	protein_coding	Fosb	VMP>SU
ENSRNOG00000058340	205	68	1.59202	137	0.937316	137.009	1859	51.18	7	143528204	143538579	protein_coding	Krt79	SU>VMP
ENSRNOG00000030475	58	189	-1.70426	131	0.937281	-131.011	4072	38.07	X	110404022	110411039	protein_coding	Mum1l1	VMP>SU
ENSRNOG00000060146	62	197	-1.66786	135	0.937254	-135.01	2163	63.92	1	80000165	80003232	protein_coding	Six5	VMP>SU
ENSRNOG00000019328	56	184	-1.71621	128	0.936977	-128.012	1803	50.09	2	200484246	200513564	protein_coding	Phgdh	VMP>SU
ENSRNOG00000009131	137	36	1.92811	101	0.936777	101.018	2846	56.21	5	143111074	143120165	protein_coding	Zc3h12a	SU>VMP
ENSRNOG00000008027	196	65	1.59234	131	0.93669	131.01	4075	45.22	5	64412895	64423725	protein_coding	Murc	SU>VMP
ENSRNOG00000023881	55	10	2.45943	45	0.936462	45.0672	1522	44.54	10	84309430	84619050	protein_coding	Skap1	SU>VMP
ENSRNOG00000000415	40	143	-1.83794	103	0.936455	-103.016	2693	40.96	20	34894419	34909265	protein_coding	Asf1a	VMP>SU
ENSRNOG00000009700	45	6	2.90689	39	0.936393	39.1082	2643	41.45	4	30807879	31121090	protein_coding	Dync1i1	SU>VMP
ENSRNOG00000021013	189	61	1.63151	128	0.936383	128.01	3181	42.74	1	228149867	228194977	protein_coding	Stx3	SU>VMP
ENSRNOG00000021067	62	189	-1.60805	127	0.936265	-127.01	714	52.39	1	89474601	89483988	protein_coding	Fxyd7	VMP>SU
ENSRNOG00000007189	38	2	4.24793	36	0.936231	36.2498	3996	52.27	5	126226291	126244538	protein_coding	Ttc22	SU>VMP
ENSRNOG00000050650	49	164	-1.74284	115	0.936034	-115.013	2689	53.06	3	11799612	11810901	protein_coding	Ttc16	VMP>SU
ENSRNOG00000050857	62	187	-1.5927	125	0.936034	-125.01	3876	43.97	16	64631264	64716224	protein_coding	Fut10	VMP>SU
ENSRNOG00000000413	62	14	2.14684	48	0.935992	48.048	2254	38.6	20	34633157	34642904	protein_coding	Pln	SU>VMP
ENSRNOG00000015501	14	62	-2.14684	48	0.935992	-48.048	2362	42.34	16	71090045	71118552	protein_coding	Ddhd2	VMP>SU
ENSRNOG00000017613	58	181	-1.64186	123	0.935844	-123.011	3819	48.21	1	36400443	36433238	protein_coding	Papd7	VMP>SU
ENSRNOG00000019484	58	181	-1.64186	123	0.935844	-123.011	3182	53.6	5	136669674	136703697	protein_coding	Slc6a9	VMP>SU
ENSRNOG00000009907	39	3	3.70044	36	0.935788	36.1897	2440	41.22	8	5768811	5778702	protein_coding	Mmp8	SU>VMP
ENSRNOG00000006368	13	60	-2.20645	47	0.935291	-47.0518	3087	38.84	6	61374328	61405195	protein_coding	Lrrn3	VMP>SU
ENSRNOG00000015220	13	60	-2.20645	47	0.935291	-47.0518	1654	49.65	1	261514141	261669586	protein_coding	Crtac1	VMP>SU
ENSRNOG00000023995	53	9	2.558	44	0.934952	44.0743	2684	48.86	9	43117914	43127887	protein_coding	Ankrd39	SU>VMP
ENSRNOG00000026432	53	9	2.558	44	0.934952	44.0743	1440	53.38	1	226435979	226493377	protein_coding	Syt7	SU>VMP
ENSRNOG00000012726	57	173	-1.60174	116	0.934893	-116.011	1611	46.43	5	60538928	60559533	protein_coding	Zbtb5	VMP>SU
ENSRNOG00000009243	33	126	-1.93289	93	0.934869	-93.0201	1693	52.92	8	47511719	47529689	protein_coding	Oaf	VMP>SU
ENSRNOG00000007126	58	173	-1.57665	115	0.934713	-115.011	1519	45.19	4	168639940	168656673	protein_coding	Gpr19	VMP>SU
ENSRNOG00000045698	133	38	1.80735	95	0.934586	95.0172	816	40.77	3	101010899	101018433	protein_coding	Lin7c	SU>VMP
ENSRNOG00000014327	44	6	2.87447	38	0.934371	38.1086	837	45.43	1	104147206	104166367	protein_coding	Csrp3	SU>VMP
ENSRNOG00000011373	62	15	2.04731	47	0.934319	47.0446	1907	56.59	15	52234563	52238471	protein_coding	Reep4	SU>VMP
ENSRNOG00000016163	42	145	-1.78759	103	0.934202	-103.016	3953	43.48	2	57860834	57935363	protein_coding	Slc1a3	VMP>SU
ENSRNOG00000001443	121	31	1.96467	90	0.934095	90.0214	1322	49.77	12	24092004	24102084	protein_coding	Rhbdd2	SU>VMP
ENSRNOG00000017108	153	46	1.73383	107	0.934012	107.014	574	53.18	7	121311024	121334437	protein_coding	Syngr1	SU>VMP
ENSRNOG00000015301	50	159	-1.66903	109	0.933915	-109.013	2770	43.93	18	16544508	16581116	protein_coding	Elp2	VMP>SU
ENSRNOG00000004294	37	2	4.20945	35	0.933756	35.2522	1509	60.41	7	28038662	28040510	protein_coding	Ascl1	SU>VMP
ENSRNOG00000006383	37	2	4.20945	35	0.933756	35.2522	2087	53.28	4	95498003	95500089	protein_coding	Atoh1	SU>VMP
ENSRNOG00000019404	37	2	4.20945	35	0.933756	35.2522	1840	56.97	8	130422066	130429132	protein_coding	Hhatl	SU>VMP
ENSRNOG00000046231	37	2	4.20945	35	0.933756	35.2522	5553	49.9	13	52889737	52964155	protein_coding	Cacna1s	SU>VMP
ENSRNOG00000059765	143	42	1.76755	101	0.933742	101.015	3771	51.79	7	141326321	141354937	protein_coding	Asic1	SU>VMP
ENSRNOG00000046181	126	35	1.848	91	0.933649	91.0188	1822	47.8	1	189940291	189942112	protein_coding	Anks4b	SU>VMP
ENSRNOG00000007034	144	43	1.74366	101	0.933625	101.015	4851	43.82	4	66445266	66624912	protein_coding	Hipk2	SU>VMP
ENSRNOG00000010240	154	48	1.68182	106	0.933563	106.013	3123	46.2	8	92937739	92942076	protein_coding	Fam46a	SU>VMP
ENSRNOG00000022697	52	158	-1.60334	106	0.933255	-106.012	3140	46.24	6	79303304	79306443	protein_coding	Clec14a	VMP>SU
ENSRNOG00000050072	53	10	2.40599	43	0.933158	43.0673	1335	51.9	3	111818150	111824211	protein_coding	Jmjd7	SU>VMP
ENSRNOG00000016334	139	41	1.76139	98	0.932968	98.0158	2857	38.65	5	76673990	76756147	protein_coding	Ptbp3	SU>VMP
ENSRNOG00000000967	154	50	1.62293	104	0.93292	104.013	3191	52.01	12	36512393	36555694	protein_coding	Aacs	SU>VMP
ENSRNOG00000029826	145	44	1.72048	101	0.932899	101.015	4335	50.53	8	50070579	50126413	protein_coding	Cep164	SU>VMP
ENSRNOG00000012160	117	31	1.91617	86	0.932678	86.0213	5316	48.26	17	12614311	12669573	protein_coding	Syk	SU>VMP
ENSRNOG00000007882	123	35	1.81323	88	0.932671	88.0187	2679	51.47	14	80045078	80169472	protein_coding	Ablim2	SU>VMP
ENSRNOG00000023366	116	31	1.90378	85	0.932291	85.0213	1638	47.92	12	23954574	23987271	protein_coding	Styxl1	SU>VMP
ENSRNOG00000004013	43	6	2.8413	37	0.932177	37.1089	3360	43.17	7	64672722	64864404	protein_coding	Grip1	SU>VMP
ENSRNOG00000055648	33	119	-1.85042	86	0.932038	-86.0199	1516	44.38	X	157353577	157372809	protein_coding	Haus7	VMP>SU
ENSRNOG00000010733	48	146	-1.60486	98	0.931634	-98.0131	3563	46.59	8	48677492	48692295	protein_coding	Vps11	VMP>SU
ENSRNOG00000001739	58	13	2.15754	45	0.931541	45.0517	4197	53.04	11	72135668	72157522	protein_coding	Meltf	SU>VMP
ENSRNOG00000020857	58	13	2.15754	45	0.931541	45.0517	3453	47.35	1	217644224	217721376	protein_coding	Ppfia1	SU>VMP
ENSRNOG00000018109	60	15	2	45	0.931285	45.0444	1154	45.66	5	153568745	153625869	protein_coding	Clic4	SU>VMP
ENSRNOG00000002341	39	4	3.2854	35	0.931268	35.1539	2433	49.18	10	76343847	76362145	protein_coding	Trim25	SU>VMP
ENSRNOG00000004918	4	39	-3.2854	35	0.931268	-35.1539	3127	45.6	3	98297554	98300680	protein_coding	Kcna4	VMP>SU
ENSRNOG00000053400	35	0.5	6.12928	34.5	0.931226	35.0402	2091	43.26	2	235264219	235305781	protein_coding	Cfi	SU>VMP
ENSRNOG00000000386	36	2	4.16993	34	0.931192	34.2548	2027	46.46	20	27103317	27117663	protein_coding	Pbld1	SU>VMP
ENSRNOG00000007493	45	140	-1.63743	95	0.930932	-95.0141	3534	44.86	4	5841998	5860527	protein_coding	Xrcc2	VMP>SU
ENSRNOG00000031930	139	45	1.62709	94	0.930656	94.0141	1924	50.25	7	142273833	142300382	protein_coding	Bin2	SU>VMP
ENSRNOG00000012481	31	112	-1.85316	81	0.930297	-81.0212	2144	54.39	2	207262934	207268609	protein_coding	Ppm1j	VMP>SU
ENSRNOG00000011705	106	27	1.97303	79	0.930255	79.0246	2063	41.77	2	95424251	95472115	protein_coding	Stmn2	SU>VMP
ENSRNOG00000004317	29	107	-1.88349	78	0.929643	-78.0227	4325	45.01	6	143938040	144008072	protein_coding	Vipr2	VMP>SU
ENSRNOG00000015800	122	36	1.76081	86	0.929602	86.018	2403	55.35	19	37260469	37264829	protein_coding	Elmo3	SU>VMP
ENSRNOG00000020669	134	44	1.60666	90	0.929591	90.0143	5101	53.05	1	220925605	220938814	protein_coding	Ovol1	SU>VMP
ENSRNOG00000014751	30	109	-1.86129	79	0.929522	-79.0219	5586	50.4	4	150202058	150244372	protein_coding	Ret	VMP>SU
ENSRNOG00000018858	11	54	-2.29546	43	0.929274	-43.0612	912	41.22	1	42121636	42131547	protein_coding	Myct1	VMP>SU
ENSRNOG00000033490	55	12	2.1964	43	0.929173	43.0561	1175	48.37	8	40009691	40014734	protein_coding	Vsig2	SU>VMP
ENSRNOG00000053675	30	108	-1.848	78	0.929111	-78.0219	2479	54.99	7	140575288	140580783	protein_coding	Dhh	VMP>SU
ENSRNOG00000042332	43	7	2.61891	36	0.928883	36.0951	4381	44.69	2	260249566	260535721	protein_coding	Slc44a5	SU>VMP
ENSRNOG00000019745	38	4	3.24793	34	0.928703	34.1548	2877	50.41	1	220120533	220136470	protein_coding	Actn3	SU>VMP
ENSRNOG00000022975	35	118	-1.75336	83	0.928651	-83.0185	3415	51.59	7	123856567	123892429	protein_coding	Nfam1	VMP>SU
ENSRNOG00000001609	26	101	-1.95777	75	0.928579	-75.0255	3227	43.15	11	47146308	47174713	protein_coding	Cep97	VMP>SU
ENSRNOG00000026870	101	26	1.95777	75	0.928579	75.0255	3644	47.85	11	32655616	32699382	protein_coding	Clic6	SU>VMP
ENSRNOG00000001251	34	0.5	6.08746	33.5	0.92834	34.0486	568	57.27	12	16170162	16172129	protein_coding	Grifin	SU>VMP
ENSRNOG00000002414	34	0.5	6.08746	33.5	0.92834	34.0486	2858	47.03	13	34610684	34670124	protein_coding	Tfcp2l1	SU>VMP
ENSRNOG00000014104	34	1	5.08746	33	0.92834	33.3899	7745	47.13	18	70427007	70729030	protein_coding	Myo5b	SU>VMP
ENSRNOG00000056376	34	1	5.08746	33	0.92834	33.3899	1158	46.22	17	34986591	35037076	protein_coding	Dusp22	SU>VMP
ENSRNOG00000002350	56	13	2.10692	43	0.928271	43.0516	1107	39.61	11	66878658	66923092	protein_coding	Eaf2	SU>VMP
ENSRNOG00000052745	35	2	4.12928	33	0.928261	33.2573	4939	42.72	4	44774741	44852665	protein_coding	Met	SU>VMP
ENSRNOG00000010248	126	41	1.61973	85	0.927984	85.0154	3113	38.21	2	174013288	174111752	protein_coding	Serpini1	SU>VMP
ENSRNOG00000034184	3	36	-3.58496	33	0.927846	-33.1942	1707	41.7	1	71251258	71262421	protein_coding	Zfp583	VMP>SU
ENSRNOG00000049075	53	11	2.26849	42	0.927646	42.0612	723	49.53	2	93981656	93985378	protein_coding	Fabp5	SU>VMP
ENSRNOG00000016952	8933	3041	1.5546	5892	0.927414	5892	508	52.2	7	12171185	12175835	protein_coding	Uqcr11	SU>VMP
ENSRNOG00000021031	9034	3077	1.55384	5957	0.927414	5957	2335	54.84	10	90376933	90383205	protein_coding	Grn	SU>VMP
ENSRNOG00000020206	10932	3784	1.53057	7148	0.9274	7148	2022	53.98	1	215541542	215553451	protein_coding	Ctsd	SU>VMP
ENSRNOG00000050794	7397	2550	1.53644	4847	0.9274	4847	1176	53.63	10	39390581	39405311	protein_coding	Pdlim4	SU>VMP
ENSRNOG00000006247	1812	5292	-1.54623	3480	0.927386	-3480	4432	43.57	13	90467265	90508932	protein_coding	Copa	VMP>SU
ENSRNOG00000028717	5384	1846	1.54428	3538	0.92738	3538	555	53.5	19	24701049	24705405	protein_coding	Ndufb7	SU>VMP
ENSRNOG00000006052	2778	7959	-1.51854	5181	0.927376	-5181	4172	52.33	3	162791355	162872831	protein_coding	Sulf2	VMP>SU
ENSRNOG00000009042	1697	4896	-1.52862	3199	0.927369	-3199	4457	47.84	15	4035196	4057157	protein_coding	Sec24c	VMP>SU
ENSRNOG00000020451	1578	4604	-1.54479	3026	0.927366	-3026	1294	53.88	1	216237697	216253311	protein_coding	Cd81	VMP>SU
ENSRNOG00000038489	1426	4147	-1.54009	2721	0.927359	-2721	1569	49.38	20	11726497	11737050	protein_coding	Sumo3	VMP>SU
ENSRNOG00000015736	13223	4652	1.50713	8571	0.927331	8571	2079	48.94	5	162808646	162843383	protein_coding	Dhrs3	SU>VMP
ENSRNOG00000025592	2819	955	1.56161	1864	0.927324	1864	1948	49.33	7	70352251	70355619	protein_coding	Tspan31	SU>VMP
ENSRNOG00000011785	1314	3780	-1.52442	2466	0.927317	-2466	3401	37.62	3	141225290	141298265	protein_coding	Xrn2	VMP>SU
ENSRNOG00000031312	3545	1235	1.52127	2310	0.927307	2310	2136	52.94	4	157864969	157877633	protein_coding	Tnfrsf1a	SU>VMP
ENSRNOG00000042029	918	2686	-1.54889	1768	0.927307	-1768	4287	50.73	15	33578381	33589522	protein_coding	Efs	VMP>SU
ENSRNOG00000014305	887	2572	-1.53588	1685	0.927297	-1685	2601	46.45	5	159670662	159729064	protein_coding	Fbxo42	VMP>SU
ENSRNOG00000043436	838	2433	-1.53771	1595	0.927286	-1595	2334	45.79	20	29284853	29432258	protein_coding	Micu1	VMP>SU
ENSRNOG00000019122	746	2196	-1.55763	1450	0.927276	-1450	8889	48.17	3	3856218	3890758	protein_coding	Sec16a	VMP>SU
ENSRNOG00000003211	741	2180	-1.55678	1439	0.927272	-1439	1328	46.46	13	100551307	100559447	protein_coding	Srp9	VMP>SU
ENSRNOG00000030355	1999	673	1.5706	1326	0.927266	1326	5279	50.47	7	117445144	117514612	protein_coding	Mroh1	SU>VMP
ENSRNOG00000002509	3351	1176	1.5107	2175	0.927259	2175	4559	42.93	X	20034882	20070578	protein_coding	Gnl3l	SU>VMP
ENSRNOG00000053518	689	1993	-1.53237	1304	0.927252	-1304	4082	41.35	17	45188248	45207065	protein_coding	Zscan26	VMP>SU
ENSRNOG00000008174	641	1861	-1.53768	1220	0.927234	-1220	2964	49.39	7	26256459	26306126	protein_coding	Appl2	VMP>SU
ENSRNOG00000046366	653	1888	-1.5317	1235	0.927234	-1235	13776	36.15	X	51286737	53519259	protein_coding	Dmd	VMP>SU
ENSRNOG00000047656	597	1708	-1.51651	1111	0.927176	-1111	3555	54.95	10	108395860	108413059	protein_coding	Gaa	VMP>SU
ENSRNOG00000019511	577	1660	-1.52454	1083	0.927162	-1083	897	50.37	9	17238385	17254949	protein_coding	Mrps18a	VMP>SU
ENSRNOG00000021318	500	1477	-1.56267	977	0.927162	-977.001	4862	49.39	6	10306405	10387265	protein_coding	Epas1	VMP>SU
ENSRNOG00000008288	570	1637	-1.52202	1067	0.927155	-1067	1493	39.06	5	50002184	50016539	protein_coding	Akirin2	VMP>SU
ENSRNOG00000025181	1417	481	1.55873	936	0.927151	936.001	1598	44.67	3	150803097	150885616	protein_coding	Pigu	SU>VMP
ENSRNOG00000050828	911	2576	-1.49961	1665	0.927151	-1665	2385	47.97	1	199337138	199341302	protein_coding	Vkorc1	VMP>SU
ENSRNOG00000015941	880	2482	-1.49593	1602	0.927141	-1602	2289	49.19	10	88326080	88338207	protein_coding	Fkbp10	VMP>SU
ENSRNOG00000007083	539	1550	-1.52391	1011	0.927134	-1011	1262	50.66	5	151806458	151813954	protein_coding	Gpn2	VMP>SU
ENSRNOG00000019850	612	1741	-1.50831	1129	0.927131	-1129	11041	53.45	9	82571269	82628709	protein_coding	Speg	VMP>SU
ENSRNOG00000027049	1679	589	1.51126	1090	0.927124	1090	419	47.54	12	11191812	11198369	protein_coding	LOC689271	SU>VMP
ENSRNOG00000024363	1436	502	1.5163	934	0.927107	934.001	1167	53.77	1	84293102	84296367	protein_coding	Sertad1	SU>VMP
ENSRNOG00000061100	441	1296	-1.55522	855	0.927103	-855.001	1450	53.11	4	100218661	100222130	protein_coding	Tmem150a	VMP>SU
ENSRNOG00000016643	1284	444	1.53201	840	0.927082	840.001	3293	42.94	19	15469303	15540773	protein_coding	Lpcat2	SU>VMP
ENSRNOG00000017955	1226	416	1.5593	810	0.927079	810.002	813	58.46	1	219247672	219249207	protein_coding	Nudt8	SU>VMP
ENSRNOG00000019322	1216	415	1.55096	801	0.927075	801.002	9526	55.19	3	3905453	3951025	protein_coding	Notch1	SU>VMP
ENSRNOG00000000156	633	1796	-1.50451	1163	0.927069	-1163	4722	53.93	5	171472273	171620947	protein_coding	Megf6	VMP>SU
ENSRNOG00000010830	397	1171	-1.56053	774	0.927065	-774.002	1290	49.1	16	49266903	49270698	protein_coding	Slc25a4	VMP>SU
ENSRNOG00000023633	612	1737	-1.50499	1125	0.927062	-1125	766	47.84	8	59344083	59352132	protein_coding	Crabp1	VMP>SU
ENSRNOG00000005234	371	1101	-1.56932	730	0.927051	-730.002	6718	44.77	7	134447578	134495835	protein_coding	Gxylt1	VMP>SU
ENSRNOG00000056493	1146	398	1.52577	748	0.927048	748.002	3972	42.63	7	29086156	29171783	protein_coding	Mybpc1	SU>VMP
ENSRNOG00000019340	385	1106	-1.52242	721	0.92701	-721.002	7542	48.97	3	151508361	151544674	protein_coding	Cep250	VMP>SU
ENSRNOG00000020355	1030	2901	-1.49391	1871	0.927006	-1871	1183	49.91	9	98924134	98968510	protein_coding	Twist2	VMP>SU
ENSRNOG00000020078	510	1446	-1.5035	936	0.926999	-936.001	2177	46.33	16	9092302	9172888	protein_coding	Vstm4	VMP>SU
ENSRNOG00000019892	1249	438	1.51177	811	0.926996	811.001	3628	48.12	9	98190829	98257735	protein_coding	Lrrfip1	SU>VMP
ENSRNOG00000003977	350	1009	-1.5275	659	0.926982	-659.002	1936	53.46	10	16970626	16973418	protein_coding	Dusp1	VMP>SU
ENSRNOG00000014613	1191	419	1.50715	772	0.926982	772.001	3612	45.39	2	251634431	251766014	protein_coding	Ddah1	SU>VMP
ENSRNOG00000002778	976	328	1.57319	648	0.926979	648.002	1789	41.6	10	71744659	71837851	protein_coding	Aatf	SU>VMP
ENSRNOG00000014117	333	975	-1.54988	642	0.926979	-642.002	1566	50.88	19	14508616	14515456	protein_coding	Hmox1	VMP>SU
ENSRNOG00000028685	328	967	-1.55982	639	0.926979	-639.002	1685	51.57	3	114287718	114307250	protein_coding	Shf	VMP>SU
ENSRNOG00000007527	853	2396	-1.49001	1543	0.926972	-1543	1422	42.3	5	116996652	117038882	protein_coding	Tm2d1	VMP>SU
ENSRNOG00000020653	358	1029	-1.52321	671	0.926972	-671.002	2741	52.2	8	21984914	21995806	protein_coding	S1pr2	VMP>SU
ENSRNOG00000038140	943	320	1.55919	623	0.926954	623.002	5698	41.92	14	82119210	82171480	protein_coding	Nsd2	SU>VMP
ENSRNOG00000020594	1067	374	1.51245	693	0.926934	693.002	2931	57.16	10	15672382	15685284	protein_coding	Rhbdf1	SU>VMP
ENSRNOG00000046214	40	122	-1.60881	82	0.926927	-82.0158	2426	52.58	7	70335061	70340005	protein_coding	Cyp27b1	VMP>SU
ENSRNOG00000001717	865	291	1.57168	574	0.926885	574.002	3138	41.57	11	74720254	74793803	protein_coding	Opa1	SU>VMP
ENSRNOG00000012447	290	853	-1.55649	563	0.926865	-563.002	1683	54.87	19	9762489	9765484	protein_coding	Setd6	VMP>SU
ENSRNOG00000004735	279	818	-1.55184	539	0.926813	-539.002	4276	44.4	3	143003796	143015904	protein_coding	Gzf1	VMP>SU
ENSRNOG00000017851	814	276	1.56036	538	0.926813	538.002	908	50.62	1	98472745	98486976	protein_coding	Etfb	SU>VMP
ENSRNOG00000016919	294	841	-1.51629	547	0.926789	-547.002	4775	41.06	1	44019059	44120615	protein_coding	Scaf8	VMP>SU
ENSRNOG00000001300	263	776	-1.56099	513	0.926751	-513.002	1970	50.83	12	39308025	39325673	protein_coding	P2rx4	VMP>SU
ENSRNOG00000016271	99101	36035	1.4595	63066	0.926671	63066	1755	42.91	15	55254706	55277713	protein_coding	Itm2b	SU>VMP
ENSRNOG00000011414	4325	1566	1.46562	2759	0.926668	2759	1626	52.04	3	79876938	79882319	protein_coding	Psmc3	SU>VMP
ENSRNOG00000019940	2794	7674	-1.45765	4880	0.926668	-4880	1007	47.18	2	187951344	187960063	protein_coding	Ssr2	VMP>SU
ENSRNOG00000013176	826	292	1.50017	534	0.926643	534.002	720	38.07	1	178351680	178431395	protein_coding	Far1	SU>VMP
ENSRNOG00000002185	2862	1025	1.4814	1837	0.926616	1837	2103	42.81	14	45829446	45863877	protein_coding	Pgm2	SU>VMP
ENSRNOG00000017585	13	55	-2.08092	42	0.926605	-42.0515	1291	50.33	17	43946130	43948223	protein_coding	Abt1	VMP>SU
ENSRNOG00000002346	25	96	-1.94111	71	0.926585	-71.0265	4875	36.8	X	78769419	78782542	protein_coding	Tbx22	VMP>SU
ENSRNOG00000010330	2924	1060	1.46388	1864	0.926581	1864	2700	43.23	6	136041777	136129661	protein_coding	Mark3	SU>VMP
ENSRNOG00000046109	2786	1012	1.46099	1774	0.926564	1774	759	45.1	4	62780596	62790422	protein_coding	LOC689574	SU>VMP
ENSRNOG00000024036	1988	720	1.46525	1268	0.92656	1268	1269	56.22	1	88095241	88098785	protein_coding	Fam98c	SU>VMP
ENSRNOG00000022141	1788	642	1.4777	1146	0.926516	1146	4113	36.6	3	113918629	113960101	protein_coding	Ctdspl2	SU>VMP
ENSRNOG00000007939	709	249	1.50964	460	0.926498	460.002	2005	57.09	7	116922944	116926555	protein_coding	Naprt	SU>VMP
ENSRNOG00000008296	550	1517	-1.46372	967	0.926419	-967.001	1543	55.76	7	12912263	12918173	protein_coding	Tpgs1	VMP>SU
ENSRNOG00000001399	234	667	-1.51118	433	0.926412	-433.003	3503	48.2	12	42097626	42148146	protein_coding	Tbx5	VMP>SU
ENSRNOG00000018069	541	1486	-1.45773	945	0.926412	-945.001	1202	46.02	15	33677597	33684840	protein_coding	Ngdn	VMP>SU
ENSRNOG00000004766	32	109	-1.76818	77	0.926353	-77.0203	3360	55.34	10	11154658	11174861	protein_coding	Glis2	VMP>SU
ENSRNOG00000020678	1316	478	1.46108	838	0.926353	838.001	1071	49.07	10	89358376	89366626	protein_coding	Ifi35	SU>VMP
ENSRNOG00000001158	113	34	1.73272	79	0.926346	79.019	3529	51.21	20	9743269	9840489	protein_coding	Abcg1	SU>VMP
ENSRNOG00000001260	1121	404	1.47236	717	0.926346	717.002	862	49.7	12	16391578	16395029	protein_coding	Nudt1	SU>VMP
ENSRNOG00000017647	206	604	-1.5519	398	0.926343	-398.003	1565	41.71	3	121471810	121488540	protein_coding	Zc3h8	VMP>SU
ENSRNOG00000005348	225	642	-1.51265	417	0.926325	-417.003	2811	43.21	3	92403582	92502089	protein_coding	Pamr1	VMP>SU
ENSRNOG00000043150	208	605	-1.54035	397	0.926325	-397.003	1857	50.36	3	176475893	176489925	protein_coding	Arfgap1	VMP>SU
ENSRNOG00000003673	391	1082	-1.46846	691	0.926315	-691.002	2190	47.84	10	104118945	104137319	protein_coding	Nup85	VMP>SU
ENSRNOG00000020076	378	1045	-1.46704	667	0.926308	-667.002	2144	47.13	1	266451021	266464903	protein_coding	Borcs7	VMP>SU
ENSRNOG00000028341	203	593	-1.54655	390	0.926298	-390.003	4774	43.77	10	46906115	46930579	protein_coding	Alkbh5	VMP>SU
ENSRNOG00000042320	405	1112	-1.45716	707	0.926294	-707.002	4650	52	13	48607308	48627999	protein_coding	Slc41a1	VMP>SU
ENSRNOG00000011700	397	1094	-1.4624	697	0.926284	-697.002	5290	44.95	9	114846095	115555261	protein_coding	Ptprm	VMP>SU
ENSRNOG00000048250	370	1024	-1.46862	654	0.926284	-654.002	1481	45.25	1	189870622	189889484	protein_coding	Tmem159	VMP>SU
ENSRNOG00000013636	1006	360	1.48256	646	0.926277	646.002	1027	44.21	9	65315410	65329066	protein_coding	Ppil3	SU>VMP
ENSRNOG00000005388	596	208	1.51873	388	0.926249	388.003	3290	47.67	7	63513910	63578490	protein_coding	Rassf3	SU>VMP
ENSRNOG00000008156	348	967	-1.47443	619	0.926249	-619.002	4305	40.37	5	16413356	16446881	protein_coding	Tgs1	VMP>SU
ENSRNOG00000027249	902	323	1.48159	579	0.926191	579.002	1653	39.24	14	110676090	110740317	protein_coding	Fancl	SU>VMP
ENSRNOG00000028219	207	587	-1.50373	380	0.926084	-380.003	1904	40.04	4	57796338	57823295	protein_coding	Tmem209	VMP>SU
ENSRNOG00000019465	587	208	1.49678	379	0.926077	379.003	3208	41.38	2	210896656	210934749	protein_coding	Gnai3	SU>VMP
ENSRNOG00000004571	303	834	-1.46073	531	0.926045	-531.002	2697	40.78	3	107142762	107348650	protein_coding	RGD1563680	VMP>SU
ENSRNOG00000021899	222	623	-1.48867	401	0.926039	-401.003	2189	54.64	8	116289590	116294454	protein_coding	Tmem115	VMP>SU
ENSRNOG00000013201	768	279	1.46084	489	0.925969	489.002	1542	51.97	8	115360713	115388266	protein_coding	Tex264	SU>VMP
ENSRNOG00000007000	94	24	1.96963	70	0.925956	70.0277	5365	45.65	7	76059386	76197856	protein_coding	Grhl2	SU>VMP
ENSRNOG00000007839	94	24	1.96963	70	0.925956	70.0277	2289	39.91	7	68446193	68549763	protein_coding	Slc16a7	SU>VMP
ENSRNOG00000010682	94	24	1.96963	70	0.925956	70.0277	3808	37.75	16	32449116	32519148	protein_coding	Clcn3	SU>VMP
ENSRNOG00000020688	175	507	-1.53463	332	0.925873	-332.004	1800	47.68	8	117812099	117830868	protein_coding	Ccdc51	VMP>SU
ENSRNOG00000057501	108	32	1.75489	76	0.925852	76.0203	3553	46.14	8	76521657	76579387	protein_coding	Fam81a	SU>VMP
ENSRNOG00000010584	491	166	1.56454	325	0.925804	325.004	585	46.16	8	5967463	5997383	protein_coding	Tmem123	SU>VMP
ENSRNOG00000000480	250	689	-1.46258	439	0.925783	-439.002	2213	57.9	20	5526961	5531941	protein_coding	Phf1	VMP>SU
ENSRNOG00000010263	2131	5803	-1.44527	3672	0.925745	-3672	1851	47.31	2	115823538	115836846	protein_coding	Cldn11	VMP>SU
ENSRNOG00000002345	48	9	2.41504	39	0.925724	39.0747	1866	46.63	14	11988671	12027381	protein_coding	Rasgef1b	SU>VMP
ENSRNOG00000025881	180	509	-1.49967	329	0.9257	-329.003	1194	43.83	8	124661839	125645898	protein_coding	Rbms3	VMP>SU
ENSRNOG00000025768	4334	1600	1.43763	2734	0.925696	2734	1774	40.45	9	65296778	65307995	protein_coding	Clk1	SU>VMP
ENSRNOG00000005096	4019	1478	1.44319	2541	0.92569	2541	1837	42.41	6	55586346	55647665	protein_coding	Bzw2	SU>VMP
ENSRNOG00000026842	240	661	-1.46162	421	0.92569	-421.003	4122	42.34	2	52189529	52282548	protein_coding	Nnt	VMP>SU
ENSRNOG00000015967	3731	1376	1.43908	2355	0.925676	2355	755	59.02	5	152357270	152358643	protein_coding	Sh3bgrl3	SU>VMP
ENSRNOG00000010593	2776	1019	1.44585	1757	0.925658	1757	3644	43.89	5	73561450	73621070	protein_coding	Ctnnal1	SU>VMP
ENSRNOG00000013135	1006	2739	-1.44502	1733	0.925658	-1733	1599	41.01	4	10631073	10702386	protein_coding	Ptpn12	VMP>SU
ENSRNOG00000016538	967	2645	-1.45168	1678	0.925655	-1678	5857	41.39	17	79321900	79676499	protein_coding	Itga8	VMP>SU
ENSRNOG00000024798	35	113	-1.6909	78	0.925651	-78.0183	2281	40.93	15	83442144	83463717	protein_coding	Bora	VMP>SU
ENSRNOG00000011592	9504	3528	1.42968	5976	0.925645	5976	2911	54.47	15	33108671	33114829	protein_coding	Lrp10	SU>VMP
ENSRNOG00000030019	8584	3186	1.4299	5398	0.925645	5398	3636	48.02	2	204003742	204032023	protein_coding	Atp1a1	SU>VMP
ENSRNOG00000011648	224	622	-1.47342	398	0.925641	-398.003	1064	50.59	4	85551502	85569360	protein_coding	Aqp1	VMP>SU
ENSRNOG00000016226	2305	844	1.44945	1461	0.925627	1461	1183	42.79	17	29638677	29647763	protein_coding	Rpp40	SU>VMP
ENSRNOG00000007325	2197	808	1.44311	1389	0.9256	1389	4184	44.62	8	53295222	53355572	protein_coding	Usp28	SU>VMP
ENSRNOG00000011032	724	1968	-1.44267	1244	0.925579	-1244	4241	47.82	2	23770721	23852021	protein_coding	Lhfpl2	VMP>SU
ENSRNOG00000004068	1323	3562	-1.42887	2239	0.925575	-2239	6855	40.42	6	28677540	28931843	protein_coding	Ncoa1	VMP>SU
ENSRNOG00000002175	615	1683	-1.45238	1068	0.925544	-1068	2914	40.09	14	34446616	34502218	protein_coding	Clock	VMP>SU
ENSRNOG00000000047	3321	1238	1.42361	2083	0.925537	2083	1810	52.2	3	82324354	82368357	protein_coding	Cd82	SU>VMP
ENSRNOG00000002342	1616	591	1.4512	1025	0.925534	1025	2977	46.35	10	47525493	47546345	protein_coding	Aldh3a2	SU>VMP
ENSRNOG00000008456	2550	949	1.42602	1601	0.925524	1601	2197	48.32	14	85142279	85171726	protein_coding	Thoc5	SU>VMP
ENSRNOG00000013229	1666	615	1.43773	1051	0.925517	1051	2752	42.44	8	96564877	96614348	protein_coding	Mthfs	SU>VMP
ENSRNOG00000031814	2914	1092	1.41603	1822	0.925517	1822	6690	45.96	2	211078334	211156312	protein_coding	Sort1	SU>VMP
ENSRNOG00000042771	208	582	-1.48444	374	0.925496	-374.003	1511	48.04	7	118685022	118694015	protein_coding	Apol3	VMP>SU
ENSRNOG00000008278	563	1531	-1.44327	968	0.925493	-968.001	5179	45.32	8	32530412	32561955	protein_coding	Nfrkb	VMP>SU
ENSRNOG00000019336	2294	858	1.41882	1436	0.925475	1436	2664	47.35	17	72429618	72450681	protein_coding	Gata3	SU>VMP
ENSRNOG00000001867	1317	481	1.45315	836	0.925448	836.001	3382	44.06	11	87827651	87858107	protein_coding	Snap29	SU>VMP
ENSRNOG00000056343	474	1296	-1.45111	822	0.925441	-822.001	4958	47.64	15	37943609	37983882	protein_coding	Lats2	VMP>SU
ENSRNOG00000020596	1364	501	1.44496	863	0.925437	863.001	2016	51.78	1	82413037	82419131	protein_coding	Atp5sl	SU>VMP
ENSRNOG00000012443	1827	683	1.41952	1144	0.92542	1144	2401	46.49	5	127505614	127523089	protein_coding	Cpt2	SU>VMP
ENSRNOG00000054259	621	1679	-1.43494	1058	0.925416	-1058	3782	47.67	6	43829945	43841651	protein_coding	Klf11	VMP>SU
ENSRNOG00000055259	1161	425	1.44983	736	0.92541	736.001	1917	52.16	1	81474553	81492631	protein_coding	Phldb3	SU>VMP
ENSRNOG00000011582	1269	469	1.43603	800	0.925406	800.001	3769	50.59	8	22918699	22929294	protein_coding	Rab3d	SU>VMP
ENSRNOG00000013889	440	1192	-1.43781	752	0.925396	-752.001	1354	47.33	8	97075160	97083120	protein_coding	Tmed3	VMP>SU
ENSRNOG00000005960	576	1554	-1.43185	978	0.925392	-978.001	3591	39.96	8	43315592	43336304	protein_coding	RGD1311744	VMP>SU
ENSRNOG00000031638	1	33	-5.04439	32	0.925382	-32.3952	906	45.03	X	116399611	116400516	protein_coding	Zcchc16	VMP>SU
ENSRNOG00000001607	1580	589	1.42359	991	0.925365	991.001	4400	47.66	11	25342126	25350974	protein_coding	Adamts1	SU>VMP
ENSRNOG00000003242	519	1394	-1.42542	875	0.925344	-875.001	2817	37.79	9	51263622	51538072	protein_coding	Gulp1	VMP>SU
ENSRNOG00000013408	117	39	1.58496	78	0.92534	78.0161	4273	46.41	9	45901741	46081880	protein_coding	Npas2	SU>VMP
ENSRNOG00000037645	546	196	1.47805	350	0.92534	350.003	979	40.04	X	106774980	106777072	protein_coding	Tceal7	SU>VMP
ENSRNOG00000051487	1358	509	1.41575	849	0.925306	849.001	4421	48.84	14	85438707	85484275	protein_coding	Kremen1	SU>VMP
ENSRNOG00000000785	146	429	-1.55501	283	0.925296	-283.004	2906	47.32	20	2500689	2514546	protein_coding	Trim39	VMP>SU
ENSRNOG00000001091	991	364	1.44495	627	0.925289	627.002	4340	55.44	12	38024519	38053085	protein_coding	Hip1r	SU>VMP
ENSRNOG00000003847	362	982	-1.43973	620	0.925282	-620.002	4412	44.64	10	46783979	46810524	protein_coding	Gid4	VMP>SU
ENSRNOG00000052429	477	1276	-1.41957	799	0.925278	-799.001	1284	41.9	17	47662532	47696444	protein_coding	Stard3nl	VMP>SU
ENSRNOG00000017463	1164	435	1.42	729	0.925251	729.001	588	72.28	1	80415686	80416273	protein_coding	Bloc1s3	SU>VMP
ENSRNOG00000057347	850	312	1.44592	538	0.925164	538.002	1396	67.26	3	164424515	164425910	protein_coding	Cebpb	SU>VMP
ENSRNOG00000000521	990	370	1.4199	620	0.925154	620.002	825	56.42	20	6351458	6358864	protein_coding	Cdkn1a	SU>VMP
ENSRNOG00000023403	144	419	-1.54088	275	0.925154	-275.004	2534	55.82	16	19896986	19902245	protein_coding	Gtpbp3	VMP>SU
ENSRNOG00000011154	304	833	-1.45425	529	0.92513	-529.002	8412	43.89	9	20091099	20195566	protein_coding	Adgrf5	VMP>SU
ENSRNOG00000007060	143	415	-1.5371	272	0.925123	-272.004	1860	44.22	5	104984414	105010857	protein_coding	Plin2	VMP>SU
ENSRNOG00000002105	26	95	-1.86942	69	0.925119	-69.0253	2917	44.72	14	3826659	3846891	protein_coding	Cdc7	VMP>SU
ENSRNOG00000014215	820	300	1.45066	520	0.925116	520.002	2508	47.92	1	240908483	240933198	protein_coding	Klf9	SU>VMP
ENSRNOG00000060045	907	337	1.42835	570	0.925109	570.002	6588	45.99	11	87858453	87973422	protein_coding	Pi4ka	SU>VMP
ENSRNOG00000012294	332	894	-1.42909	562	0.925095	-562.002	4253	37.55	X	65563122	65658516	protein_coding	Heph	VMP>SU
ENSRNOG00000011068	161	453	-1.49245	292	0.925078	-292.004	2203	44.74	1	251145253	251230715	protein_coding	Papss2	VMP>SU
ENSRNOG00000013919	288	781	-1.43925	493	0.925057	-493.002	1338	44.88	8	49077053	49097686	protein_coding	Ift46	VMP>SU
ENSRNOG00000000924	744	272	1.4517	472	0.924984	472.002	4115	48.98	12	8032809	8108972	protein_coding	Slc7a1	SU>VMP
ENSRNOG00000053362	742	274	1.43724	468	0.924943	468.002	1686	45.53	4	163293724	163302858	protein_coding	Gabarapl1	SU>VMP
ENSRNOG00000030210	393	135	1.54157	258	0.924915	258.005	6310	45.38	1	47605262	47687504	protein_coding	Fndc1	SU>VMP
ENSRNOG00000000066	155	434	-1.48543	279	0.924908	-279.004	1497	43.67	13	100715260	100740728	protein_coding	Fbxo28	VMP>SU
ENSRNOG00000007133	477	171	1.47999	306	0.924884	306.004	6350	54.7	7	130135464	130151880	protein_coding	Plxnb2	SU>VMP
ENSRNOG00000003763	174	480	-1.46395	306	0.924843	-306.004	907	35.74	X	43497763	43512991	protein_coding	Prdx4	VMP>SU
ENSRNOG00000022448	144	406	-1.49541	262	0.924836	-262.004	1746	52.75	4	113883670	113886994	protein_coding	Htra2	VMP>SU
ENSRNOG00000007686	5	39	-2.96347	34	0.924819	-34.1289	1077	47.46	7	123510804	123526542	protein_coding	2017-09-03	VMP>SU
ENSRNOG00000016983	39	5	2.96347	34	0.924819	34.1289	5923	51.6	15	33634422	33656089	protein_coding	Myh7	SU>VMP
ENSRNOG00000001817	169	469	-1.47256	300	0.924815	-300.004	2047	48.76	4	180913706	180951564	protein_coding	Tm7sf3	VMP>SU
ENSRNOG00000020467	150	422	-1.49228	272	0.924812	-272.004	435	44.56	18	26185259	26211445	protein_coding	Nrep	VMP>SU
ENSRNOG00000014363	274	732	-1.41767	458	0.924781	-458.002	2322	46.35	16	2743823	3026760	protein_coding	Arhgef3	VMP>SU
ENSRNOG00000011339	383	134	1.51511	249	0.924756	249.005	3961	40.34	1	267359830	267412810	protein_coding	Slk	SU>VMP
ENSRNOG00000014902	92	24	1.9386	68	0.924736	68.0276	1951	45.75	1	7039162	7064870	protein_coding	Stx11	SU>VMP
ENSRNOG00000026902	165	456	-1.46657	291	0.924687	-291.004	3083	45.52	1	175663266	175676699	protein_coding	Lyve1	VMP>SU
ENSRNOG00000003541	137	388	-1.50188	251	0.924684	-251.004	1563	39.87	18	40175951	40218225	protein_coding	Pggt1b	VMP>SU
ENSRNOG00000013820	248	665	-1.42301	417	0.924611	-417.002	2056	53.68	5	172328262	172335892	protein_coding	Tnfrsf14	VMP>SU
ENSRNOG00000020325	25	93	-1.8953	68	0.924549	-68.0264	1831	53.17	1	266908369	266914093	protein_coding	Calhm2	VMP>SU
ENSRNOG00000005053	584	214	1.44836	370	0.924525	370.003	2817	46.71	6	75050329	75075795	protein_coding	Egln3	SU>VMP
ENSRNOG00000009958	137	386	-1.49442	249	0.924476	-249.004	3424	42.02	8	55038597	55050194	protein_coding	LOC100151767	VMP>SU
ENSRNOG00000010608	607	225	1.43177	382	0.924476	382.003	5441	42.43	8	94863282	94922017	protein_coding	Cep162	SU>VMP
ENSRNOG00000018379	155	428	-1.46534	273	0.924449	-273.004	828	51.27	1	198866137	198869009	protein_coding	LOC102554302	VMP>SU
ENSRNOG00000012035	430	156	1.46279	274	0.924411	274.004	1776	47.02	4	100222106	100228809	protein_coding	Rnf181	SU>VMP
ENSRNOG00000013456	213	573	-1.42768	360	0.924328	-360.003	3711	51.95	1	218508950	218532142	protein_coding	Ighmbp2	VMP>SU
ENSRNOG00000003749	35	3	3.54432	32	0.9243	32.1957	3610	39.58	X	14498119	14534473	protein_coding	Xk	SU>VMP
ENSRNOG00000006776	35	3	3.54432	32	0.9243	32.1957	2146	44.17	4	99074535	99125111	protein_coding	Smyd1	SU>VMP
ENSRNOG00000005109	125	355	-1.50589	230	0.924272	-230.005	1418	56.21	3	39595301	39596718	protein_coding	Rprm	VMP>SU
ENSRNOG00000005624	201	537	-1.41773	336	0.92412	-336.003	5647	39.27	X	63158976	63204530	protein_coding	Zfx	VMP>SU
ENSRNOG00000006987	187	509	-1.44463	322	0.924103	-322.003	1177	39.61	7	24647083	24668250	protein_coding	Tmem263	VMP>SU
ENSRNOG00000004509	504	186	1.43812	318	0.924058	318.003	1146	41.67	6	75567511	75589257	protein_coding	Eapp	SU>VMP
ENSRNOG00000026171	191	516	-1.4338	325	0.924034	-325.003	2510	43.16	8	64121392	64154396	protein_coding	Bbs4	VMP>SU
ENSRNOG00000019244	122	344	-1.49553	222	0.923989	-222.005	2257	54.67	5	173288447	173292929	protein_coding	Mxra8	VMP>SU
ENSRNOG00000020401	113	330	-1.54614	217	0.923972	-217.006	3428	50.53	15	34453915	34469746	protein_coding	Adcy4	VMP>SU
ENSRNOG00000001033	470	173	1.44189	297	0.923792	297.004	1914	43.53	15	58170967	58201970	protein_coding	Nufip1	SU>VMP
ENSRNOG00000021109	170	460	-1.4361	290	0.923695	-290.004	2591	48.83	1	101906903	101932998	protein_coding	Ccdc114	VMP>SU
ENSRNOG00000006302	317	109	1.54015	208	0.923678	208.006	3045	44.43	8	85059051	85097468	protein_coding	Gclc	SU>VMP
ENSRNOG00000000956	314	108	1.53973	206	0.923595	206.006	1116	49.8	12	9985928	9990284	protein_coding	Rasl11a	SU>VMP
ENSRNOG00000042163	109	315	-1.53102	206	0.923588	-206.006	3044	50.4	5	135987573	135994848	protein_coding	Btbd19	VMP>SU
ENSRNOG00000042522	29	100	-1.78588	71	0.923536	-71.0225	2676	53.42	7	123573930	123578551	protein_coding	Fam109b	VMP>SU
ENSRNOG00000004362	105	308	-1.55254	203	0.923481	-203.006	5427	40.41	6	124557913	124735778	protein_coding	Rps6ka5	VMP>SU
ENSRNOG00000016603	425	156	1.44592	269	0.92345	269.004	1935	50.14	1	80195532	80208448	protein_coding	Rtn2	SU>VMP
ENSRNOG00000009963	427	157	1.44347	270	0.923446	270.004	2691	44.65	5	139475934	139505065	protein_coding	Ctps1	SU>VMP
ENSRNOG00000060550	148	405	-1.45232	257	0.92326	-257.004	2105	45.74	10	47795524	47857326	protein_coding	Epn2	VMP>SU
ENSRNOG00000048924	4737	12492	-1.39896	7755	0.923222	-7755	1989	56.66	8	62946732	62948720	protein_coding	Islr	VMP>SU
ENSRNOG00000019211	1611	4261	-1.40324	2650	0.923173	-2650	1758	51.55	2	206219419	206222248	protein_coding	Olfml3	VMP>SU
ENSRNOG00000004602	3604	1370	1.39542	2234	0.923153	2234	3257	45.16	10	30169257	30207498	protein_coding	Rnf145	SU>VMP
ENSRNOG00000019132	1834	4820	-1.39404	2986	0.923146	-2986	1768	53.08	1	100224401	100226725	protein_coding	Fv1	VMP>SU
ENSRNOG00000016203	12	52	-2.11548	40	0.923142	-40.0559	1177	55.69	7	12382636	12393266	protein_coding	Efna2	VMP>SU
ENSRNOG00000004606	1681	4415	-1.39309	2734	0.923139	-2734	3518	42.95	14	103181281	103321270	protein_coding	Meis1	VMP>SU
ENSRNOG00000025079	108	305	-1.49778	197	0.923128	-197.006	1874	37.25	9	65406138	65442257	protein_coding	Fam126b	VMP>SU
ENSRNOG00000028017	1256	3303	-1.39494	2047	0.923108	-2047	1890	49.48	1	226925117	226935689	protein_coding	Tmem109	VMP>SU
ENSRNOG00000043071	966	2551	-1.40097	1585	0.923101	-1585	691	53.09	3	177164359	177166737	protein_coding	Linc00176	VMP>SU
ENSRNOG00000008393	2853	1091	1.38683	1762	0.92308	1762	2896	38.81	4	82776746	82833773	protein_coding	Tax1bp1	SU>VMP
ENSRNOG00000005828	2448	931	1.39475	1517	0.923056	1517	1214	40.61	10	37594578	37609498	protein_coding	Skp1	SU>VMP
ENSRNOG00000014647	2274	5934	-1.38377	3660	0.923056	-3660	2902	37.88	19	37127508	37171069	protein_coding	Cbfb	VMP>SU
ENSRNOG00000054011	117	327	-1.48278	210	0.923049	-210.005	5699	37.75	X	110894845	110983309	protein_coding	Tbc1d8b	VMP>SU
ENSRNOG00000060580	801	2106	-1.39463	1305	0.923039	-1305	1855	49.27	X	156336450	156340234	protein_coding	Slc10a3	VMP>SU
ENSRNOG00000017426	711	1882	-1.40435	1171	0.923035	-1171	2523	43.36	5	141572536	141590781	protein_coding	Rragc	VMP>SU
ENSRNOG00000037514	4844	1865	1.37702	2979	0.923035	2979	9030	39.75	3	94702663	94767239	protein_coding	Qser1	SU>VMP
ENSRNOG00000054508	770	2024	-1.39428	1254	0.923028	-1254	6754	37.42	4	41364441	41942023	protein_coding	Foxp2	VMP>SU
ENSRNOG00000009878	1141	2966	-1.37822	1825	0.92298	-1825	1700	48.25	8	122382617	122402197	protein_coding	Crtap	VMP>SU
ENSRNOG00000006756	595	1568	-1.39796	973	0.92297	-973.001	727	50.05	X	63803189	63809861	protein_coding	Maged1	VMP>SU
ENSRNOG00000007622	1513	572	1.40332	941	0.922963	941.001	1578	52.41	3	2129879	2136936	protein_coding	Arrdc1	SU>VMP
ENSRNOG00000006965	616	1610	-1.38606	994	0.922935	-994.001	10168	39.85	10	38692211	38773021	protein_coding	Aff4	VMP>SU
ENSRNOG00000018140	494	1316	-1.41358	822	0.922897	-822.001	2598	41.52	18	72550219	72612078	protein_coding	Smad2	VMP>SU
ENSRNOG00000037661	529	1382	-1.38542	853	0.922876	-853.001	413	43.78	X	107612518	107614632	protein_coding	Tmsbl1	VMP>SU
ENSRNOG00000012074	88	23	1.93587	65	0.922873	65.0288	1894	45.95	1	15062432	15080907	protein_coding	Ifngr1	SU>VMP
ENSRNOG00000054957	451	1192	-1.40218	741	0.922866	-741.001	2899	39.8	17	47297489	47394328	protein_coding	Sfrp4	VMP>SU
ENSRNOG00000012847	36	4	3.16993	32	0.922859	32.1566	459	54.43	1	213595240	213596459	protein_coding	Scgb1c1	SU>VMP
ENSRNOG00000001317	436	1159	-1.41048	723	0.922855	-723.001	4648	38.23	12	18152659	18167517	protein_coding	Zfp68	VMP>SU
ENSRNOG00000025730	497	1304	-1.39163	807	0.922849	-807.001	1935	44.86	X	105573909	105580562	protein_coding	Armcx3	VMP>SU
ENSRNOG00000037613	145	387	-1.41628	242	0.922828	-242.004	4071	56.46	10	56001799	56008885	protein_coding	Kdm6b	VMP>SU
ENSRNOG00000001442	1532	589	1.37908	943	0.922817	943.001	2438	49.82	12	23998411	24046814	protein_coding	Por	SU>VMP
ENSRNOG00000002843	91	25	1.86394	66	0.922817	66.0263	1624	44.96	14	18860264	18862407	protein_coding	Cxcl6	SU>VMP
ENSRNOG00000013346	25	91	-1.86394	66	0.922817	-66.0263	2008	43.81	16	2537248	2556735	protein_coding	Asb14	VMP>SU
ENSRNOG00000008025	95	278	-1.54909	183	0.922797	-183.007	1834	45.25	5	131257127	131312335	protein_coding	Bend5	VMP>SU
ENSRNOG00000005708	414	1083	-1.38733	669	0.922783	-669.001	3524	36.56	5	31568419	31810484	protein_coding	Mmp16	VMP>SU
ENSRNOG00000026435	117	321	-1.45606	204	0.922769	-204.005	2370	56.49	7	12574198	12601674	protein_coding	Arid3a	VMP>SU
ENSRNOG00000008484	510	1324	-1.37633	814	0.922745	-814.001	2864	41.89	3	21601816	21609853	protein_coding	Pdcl	VMP>SU
ENSRNOG00000010409	492	1284	-1.38391	792	0.922734	-792.001	1673	54.24	5	57445344	57455018	protein_coding	Nol6	VMP>SU
ENSRNOG00000014686	135	367	-1.44282	232	0.922717	-232.004	6818	47.15	2	207923775	208140727	protein_coding	Kcnd3	VMP>SU
ENSRNOG00000016906	141	378	-1.42269	237	0.922714	-237.004	1895	51.12	1	165170645	165172972	protein_coding	Lipt2	VMP>SU
ENSRNOG00000003720	96	277	-1.52878	181	0.922707	-181.006	738	42.32	13	81147348	81214546	protein_coding	Prrx1	VMP>SU
ENSRNOG00000022307	942	356	1.40385	586	0.922703	586.002	4440	54.11	5	173340060	173354755	protein_coding	Acap3	SU>VMP
ENSRNOG00000030308	355	942	-1.40791	587	0.922703	-587.002	3979	45.38	7	117909961	117940007	protein_coding	Zfp251	VMP>SU
ENSRNOG00000027012	357	939	-1.3952	582	0.9227	-582.002	6754	42.79	15	4091754	4190408	protein_coding	Usp54	VMP>SU
ENSRNOG00000004709	438	1140	-1.38003	702	0.922696	-702.001	3666	46.75	6	123187726	123577695	protein_coding	Foxn3	VMP>SU
ENSRNOG00000003018	348	918	-1.39941	570	0.922686	-570.002	3122	49.44	13	88995316	89032487	protein_coding	Olfml2b	VMP>SU
ENSRNOG00000002165	365	957	-1.39062	592	0.922679	-592.002	1445	42.74	14	10424674	10439003	protein_coding	Fam175a	VMP>SU
ENSRNOG00000021269	108	36	1.58496	72	0.922586	72.0174	2533	44.84	3	125428260	125441594	protein_coding	Chgb	SU>VMP
ENSRNOG00000023528	107	35	1.61218	72	0.922586	72.018	1458	43.06	1	222907159	222937633	protein_coding	Hrasls5	SU>VMP
ENSRNOG00000004903	909	349	1.38105	560	0.922527	560.002	1054	46.23	X	15049462	15055781	protein_coding	Ebp	SU>VMP
ENSRNOG00000018659	299	788	-1.39805	489	0.92252	-489.002	3953	50.77	2	210522375	210550560	protein_coding	Csf1	VMP>SU
ENSRNOG00000007324	270	94	1.52223	176	0.922499	176.007	11066	44.42	13	113373578	113571648	protein_coding	Plxna2	SU>VMP
ENSRNOG00000006853	340	884	-1.37851	544	0.922489	-544.002	3605	40.1	5	109499408	109651730	protein_coding	Elavl2	VMP>SU
ENSRNOG00000003897	64164	166101	-1.37222	101937	0.922465	-101937	5825	53.82	10	82745801	82762789	protein_coding	Col1a1	VMP>SU
ENSRNOG00000006305	4460	11502	-1.36677	7042	0.922465	-7042	4635	46.5	7	138088649	138100841	protein_coding	Slc38a2	VMP>SU
ENSRNOG00000025695	2167	5583	-1.36534	3416	0.922437	-3416	7415	48.66	14	88673881	88886198	protein_coding	Tns3	VMP>SU
ENSRNOG00000011077	5761	2252	1.35511	3509	0.92241	3509	6614	39.97	1	126146489	126227469	protein_coding	Tjp1	SU>VMP
ENSRNOG00000021954	89	262	-1.55769	173	0.922399	-173.007	8149	44.8	3	113999719	114065170	protein_coding	Spg11	VMP>SU
ENSRNOG00000020544	287	752	-1.38968	465	0.922368	-465.002	1465	52.76	15	34563786	34566719	protein_coding	Sdr39u1	VMP>SU
ENSRNOG00000001736	268	94	1.5115	174	0.922351	174.007	2261	50.27	11	72578533	72614176	protein_coding	Bdh1	SU>VMP
ENSRNOG00000013340	274	722	-1.39782	448	0.922351	-448.002	4000	45.47	9	113699170	113732622	protein_coding	Twsg1	VMP>SU
ENSRNOG00000007164	2145	828	1.37327	1317	0.922316	1317	1958	50.03	8	67733215	67748172	protein_coding	Cln6	SU>VMP
ENSRNOG00000033262	299	109	1.45582	190	0.922306	190.006	2125	55.85	7	12240060	12246729	protein_coding	Reep6	SU>VMP
ENSRNOG00000011310	32	1	5	31	0.922289	31.4006	3402	47.02	1	52360296	52544450	protein_coding	Pde10a	SU>VMP
ENSRNOG00000017552	850	2179	-1.35813	1329	0.922289	-1329	571	56.19	16	19874034	19874768	protein_coding	Mrpl34	VMP>SU
ENSRNOG00000000841	7747	19692	-1.3459	11945	0.922275	-11945	1700	51.01	20	4806108	4818568	protein_coding	Ddx39b	VMP>SU
ENSRNOG00000018211	10924	4298	1.34576	6626	0.922275	6626	1340	48.71	5	135855433	135859643	protein_coding	Urod	SU>VMP
ENSRNOG00000019365	291	104	1.48444	187	0.922258	187.006	2049	46.73	18	57128399	57245666	protein_coding	Ablim3	SU>VMP
ENSRNOG00000009667	764	1957	-1.357	1193	0.922251	-1193	3601	55.88	10	13839250	13845001	protein_coding	Mlst8	VMP>SU
ENSRNOG00000056135	756	1934	-1.35513	1178	0.922251	-1178	1937	49.94	X	111884295	111887906	protein_coding	Tsc22d3	VMP>SU
ENSRNOG00000025882	33	2	4.04439	31	0.922209	31.2627	4092	43.63	14	38104047	38128024	protein_coding	Nipal1	SU>VMP
ENSRNOG00000036686	9651	3816	1.33862	5835	0.922199	5835	3289	47.27	10	109774878	109785877	protein_coding	Anapc11	SU>VMP
ENSRNOG00000003338	3289	8268	-1.32989	4979	0.922195	-4979	1817	48.1	10	49538588	49568583	protein_coding	Pmp22	VMP>SU
ENSRNOG00000006148	3433	8616	-1.32755	5183	0.922195	-5183	2253	46.19	10	37757146	37769776	protein_coding	RGD1310352	VMP>SU
ENSRNOG00000019529	9053	3638	1.31525	5415	0.922192	5415	3004	40.4	1	143609731	143647124	protein_coding	Btbd1	SU>VMP
ENSRNOG00000034198	5083	12694	-1.32039	7611	0.922192	-7611	1013	48.33	X	106791333	106794657	protein_coding	Tceal9	VMP>SU
ENSRNOG00000011057	559	1446	-1.37115	887	0.922175	-887.001	2220	42.92	2	118929738	118973698	protein_coding	Mfn1	VMP>SU
ENSRNOG00000001719	5653	2245	1.3323	3408	0.922168	3408	2946	47.78	11	83934087	83944763	protein_coding	Psmd2	SU>VMP
ENSRNOG00000014369	1430	554	1.36806	876	0.922168	876.001	3067	54.21	3	8363937	8376858	protein_coding	Slc27a4	SU>VMP
ENSRNOG00000009325	2767	1082	1.35462	1685	0.922164	1685	1666	48.96	5	154269118	154286544	protein_coding	Fuca1	SU>VMP
ENSRNOG00000018454	5351	2132	1.3276	3219	0.922164	3219	1387	54.96	1	80612895	80617057	protein_coding	Apoe	SU>VMP
ENSRNOG00000019977	4638	1844	1.33066	2794	0.92215	2794	7439	53.35	5	137036935	137112927	protein_coding	Ptprf	SU>VMP
ENSRNOG00000015278	1762	4402	-1.32095	2640	0.922143	-2640	974	43.36	9	119325283	119332967	protein_coding	Myl12a	VMP>SU
ENSRNOG00000010153	1446	3665	-1.34175	2219	0.92213	-2219	2950	42	4	147532042	147592699	protein_coding	Raf1	VMP>SU
ENSRNOG00000020577	862	2199	-1.35109	1337	0.922126	-1337	4322	57.31	7	11267218	11294249	protein_coding	Pip5k1c	VMP>SU
ENSRNOG00000012414	502	1294	-1.36608	792	0.922123	-792.001	4931	40.37	2	2627393	2683116	protein_coding	Rhobtb3	VMP>SU
ENSRNOG00000015143	235	626	-1.4135	391	0.922109	-391.003	2084	43.18	19	21372163	21395767	protein_coding	Siah1	VMP>SU
ENSRNOG00000020763	1145	2850	-1.31561	1705	0.922081	-1705	1679	47.35	1	101367471	101388129	protein_coding	Snrnp70	VMP>SU
ENSRNOG00000003328	1060	2681	-1.33871	1621	0.922078	-1621	2579	46.91	10	10967658	10989936	protein_coding	Cdip1	VMP>SU
ENSRNOG00000018125	724	1841	-1.34643	1117	0.922074	-1117	5245	46.93	17	77312562	77340934	protein_coding	Sephs1	VMP>SU
ENSRNOG00000032660	731	1863	-1.34968	1132	0.922074	-1132	4485	42.63	2	258792839	258997145	protein_coding	Adgrl2	VMP>SU
ENSRNOG00000015417	1006	2506	-1.31676	1500	0.922054	-1500	3384	46.54	9	42899432	42943198	protein_coding	Kansl3	VMP>SU
ENSRNOG00000054863	2364	931	1.34438	1433	0.922054	1433	4096	46.15	8	117126692	117171012	protein_coding	Usp4	SU>VMP
ENSRNOG00000012645	284	102	1.47732	182	0.92205	182.006	4858	40.25	2	117396007	117454769	protein_coding	Mecom	SU>VMP
ENSRNOG00000014171	89	255	-1.51862	166	0.92204	-166.007	1416	50.72	10	56286887	56289952	protein_coding	Tnfsf13	VMP>SU
ENSRNOG00000061572	238	623	-1.38827	385	0.922036	-385.003	3266	52.21	7	141355994	141366732	protein_coding	Smarcd1	VMP>SU
ENSRNOG00000000392	2047	808	1.34108	1239	0.922033	1239	2399	47.18	20	32057454	32080088	protein_coding	Supv3l1	SU>VMP
ENSRNOG00000022582	1886	746	1.33808	1140	0.922002	1140	1163	52.11	10	66019520	66020682	protein_coding	Fam58b	SU>VMP
ENSRNOG00000005357	736	1856	-1.33442	1120	0.921995	-1120	4242	46.84	10	55596148	55616889	protein_coding	Ctc1	VMP>SU
ENSRNOG00000055564	403	1033	-1.35799	630	0.921988	-630.001	1395	66.02	3	82854777	82856171	protein_coding	RGD1564664	VMP>SU
ENSRNOG00000001181	1771	701	1.33708	1070	0.921978	1070	3609	53.87	20	10239154	10257044	protein_coding	Wdr4	SU>VMP
ENSRNOG00000003715	225	593	-1.39811	368	0.921971	-368.003	2145	42.73	X	104734082	104760547	protein_coding	Srpx2	VMP>SU
ENSRNOG00000009566	393	1007	-1.35746	614	0.921967	-614.002	1881	44.93	10	64815462	64862268	protein_coding	Phf12	VMP>SU
ENSRNOG00000010165	1009	393	1.36032	616	0.921967	616.002	3797	55.39	6	135890931	135903647	protein_coding	Tnfaip2	SU>VMP
ENSRNOG00000017804	637	245	1.37851	392	0.921967	392.002	1417	51.6	1	198658745	198662610	protein_coding	2017-09-01	SU>VMP
ENSRNOG00000006806	91	258	-1.50343	167	0.921964	-167.007	2401	42.95	4	140092352	140105316	protein_coding	Setmar	VMP>SU
ENSRNOG00000001108	1678	661	1.34402	1017	0.92196	1017	1983	39.3	12	628488	650376	protein_coding	N4bp2l2	SU>VMP
ENSRNOG00000006947	387	991	-1.35655	604	0.921957	-604.002	2178	41.74	3	92909725	92969050	protein_coding	Pdhx	VMP>SU
ENSRNOG00000013934	1567	619	1.33999	948	0.921943	948.001	4292	44.26	1	174137120	174289647	protein_coding	St5	SU>VMP
ENSRNOG00000020776	946	366	1.37	580	0.921943	580.002	2735	50.68	1	217018916	217034904	protein_coding	Dhcr7	SU>VMP
ENSRNOG00000012686	38	5	2.926	33	0.921933	33.1295	1117	48	6	28382962	28388967	protein_coding	Pomc	SU>VMP
ENSRNOG00000008465	1234	483	1.35325	751	0.921926	751.001	1683	48.86	4	78450724	78458179	protein_coding	Tmem176b	SU>VMP
ENSRNOG00000037327	1507	602	1.32384	905	0.921915	905.001	1515	60.26	1	147021436	147022950	protein_coding	F8a1	SU>VMP
ENSRNOG00000010083	1417	566	1.32397	851	0.921881	851.001	1695	49.12	10	105430520	105452228	protein_coding	Prpsap1	SU>VMP
ENSRNOG00000004686	442	1124	-1.34652	682	0.92187	-682.001	1703	39.82	10	83231238	83311592	protein_coding	Spop	VMP>SU
ENSRNOG00000003075	540	1359	-1.33151	819	0.921867	-819.001	2075	41.51	11	64723186	64752544	protein_coding	Tmem39a	VMP>SU
ENSRNOG00000003237	549	1373	-1.32245	824	0.921867	-824.001	4241	45.01	13	100817359	100873890	protein_coding	Tp53bp2	VMP>SU
ENSRNOG00000007254	579	221	1.38952	358	0.921867	358.003	2109	47.03	6	105364668	105399500	protein_coding	Ttc9	SU>VMP
ENSRNOG00000006864	509	1285	-1.33603	776	0.92185	-776.001	5268	39.75	8	60126624	60570058	protein_coding	Scaper	VMP>SU
ENSRNOG00000017429	86	248	-1.52793	162	0.92185	-162.007	1188	50.66	1	197765644	197770669	protein_coding	Lat	VMP>SU
ENSRNOG00000013480	1236	496	1.31727	740	0.921836	740.001	2738	45.04	16	47717951	47725836	protein_coding	Ing2	SU>VMP
ENSRNOG00000020715	1173	462	1.34424	711	0.921826	711.001	4236	43.68	1	226657561	226683347	protein_coding	Ddb1	SU>VMP
ENSRNOG00000015732	119	322	-1.4361	203	0.921812	-203.005	3520	52.32	15	33544312	33549164	protein_coding	Bcl2l2	VMP>SU
ENSRNOG00000020336	1084	431	1.3306	653	0.921767	653.001	4245	46.73	10	89104027	89130339	protein_coding	Ezh1	SU>VMP
ENSRNOG00000006588	83	243	-1.54977	160	0.921756	-160.008	2408	36.68	6	56625650	56689238	protein_coding	Meox2	VMP>SU
ENSRNOG00000039745	45	8	2.49185	37	0.921722	37.0838	3658	47.94	13	48575091	48596515	protein_coding	Pm20d1	SU>VMP
ENSRNOG00000046864	45	8	2.49185	37	0.921722	37.0838	2582	47.7	6	107517668	107522952	protein_coding	Acot4	SU>VMP
ENSRNOG00000022136	50	11	2.18442	39	0.921715	39.0611	1362	42.36	11	60140130	60164655	protein_coding	LOC685680	SU>VMP
ENSRNOG00000004589	202	535	-1.40518	333	0.921701	-333.003	3870	45.63	6	104068547	104250174	protein_coding	Galnt16	VMP>SU
ENSRNOG00000028274	382	965	-1.33696	583	0.921677	-583.002	5531	54.84	1	226260558	226292480	protein_coding	Myrf	VMP>SU
ENSRNOG00000050180	381	953	-1.32269	572	0.921656	-572.002	2060	52.61	1	221443901	221448570	protein_coding	Zfpl1	VMP>SU
ENSRNOG00000015591	918	362	1.3425	556	0.921629	556.002	2088	49.22	18	81521968	81539065	protein_coding	Cndp2	SU>VMP
ENSRNOG00000013968	346	873	-1.33521	527	0.921559	-527.002	2308	58.52	15	2631529	2634640	protein_coding	Comtd1	VMP>SU
ENSRNOG00000011617	342	859	-1.32866	517	0.921546	-517.002	997	45.92	4	115180433	115208061	protein_coding	Dguok	VMP>SU
ENSRNOG00000043328	266	97	1.45537	169	0.92148	169.006	917	49.46	1	65541322	65543707	protein_coding	Chmp2a	SU>VMP
ENSRNOG00000060568	806	320	1.33271	486	0.921463	486.002	5543	44.79	6	122656500	122721496	protein_coding	Ptpn21	SU>VMP
ENSRNOG00000006727	22	85	-1.94996	63	0.921449	-63.0302	1304	41.35	6	72780543	72786830	protein_coding	Dtd2	VMP>SU
ENSRNOG00000007720	115	309	-1.42597	194	0.921438	-194.005	2199	54.93	8	48447113	48449311	protein_coding	Rnf26	VMP>SU
ENSRNOG00000006968	784	311	1.33394	473	0.921414	473.002	1169	46.48	4	112703041	112707270	protein_coding	Mrpl19	SU>VMP
ENSRNOG00000032307	25	89	-1.83188	64	0.921342	-64.0262	4010	38.03	13	1942499	1946508	protein_coding	Dsel	VMP>SU
ENSRNOG00000014915	298	110	1.43781	188	0.921321	188.005	1850	46.5	16	62197617	62241361	protein_coding	Gsr	SU>VMP
ENSRNOG00000001057	83	237	-1.5137	154	0.921286	-154.007	1208	62.14	12	2534212	2535822	protein_coding	Ctxn1	VMP>SU
ENSRNOG00000010743	82	235	-1.51896	153	0.921248	-153.008	1754	44.03	8	55196758	55201199	protein_coding	Fdxacb1	VMP>SU
ENSRNOG00000015622	301	112	1.42626	189	0.921248	189.005	1993	40.37	2	53797954	53811134	protein_coding	Fbxo4	SU>VMP
ENSRNOG00000015430	92	255	-1.47079	163	0.921214	-163.007	3964	54.75	10	56431573	56444847	protein_coding	Nlgn2	VMP>SU
ENSRNOG00000010164	254	92	1.46512	162	0.921162	162.007	2302	48.86	3	7051695	7058521	protein_coding	Mrps2	SU>VMP
ENSRNOG00000005743	39	6	2.70044	33	0.921031	33.1103	1148	43.55	3	45538797	45559331	protein_coding	Dapl1	SU>VMP
ENSRNOG00000029922	251	629	-1.32537	378	0.921006	-378.002	3331	39.45	4	72792252	73174179	protein_coding	Tpk1	VMP>SU
ENSRNOG00000001873	245	619	-1.33716	374	0.920982	-374.002	2286	51.25	11	87435185	87445219	protein_coding	P2rx6	VMP>SU
ENSRNOG00000022983	608	244	1.31719	364	0.92091	364.002	1900	48.53	10	45297937	45314837	protein_coding	Trim17	SU>VMP
ENSRNOG00000011747	597	239	1.32072	358	0.920872	358.002	1443	49.26	8	22932175	22937909	protein_coding	Tmem205	SU>VMP
ENSRNOG00000051507	12	51	-2.08746	39	0.920823	-39.0558	1679	51.03	5	147120129	147148291	protein_coding	Azin2	VMP>SU
ENSRNOG00000050646	570	225	1.34104	345	0.920789	345.003	2195	59.73	9	10798946	10801140	protein_coding	Fem1a	SU>VMP
ENSRNOG00000004756	13	52	-2	39	0.920751	-39.0512	3091	50.91	13	51534025	51578052	protein_coding	Syt2	VMP>SU
ENSRNOG00000033772	13	52	-2	39	0.920751	-39.0512	1788	42.41	17	32650441	32661865	protein_coding	Serpinb9	VMP>SU
ENSRNOG00000014365	563	224	1.32964	339	0.920726	339.003	2813	46.73	5	59512872	59553416	protein_coding	Gne	SU>VMP
ENSRNOG00000009267	241	87	1.46995	154	0.920668	154.007	2934	47.04	14	107592336	107617161	protein_coding	B3gnt2	SU>VMP
ENSRNOG00000019737	424	163	1.37919	261	0.920626	261.004	3154	51.33	2	187799568	187822997	protein_coding	Sema4a	SU>VMP
ENSRNOG00000028753	82	230	-1.48794	148	0.920606	-148.007	1221	52.26	1	82473737	82479900	protein_coding	B9d2	VMP>SU
ENSRNOG00000001728	195	500	-1.35845	305	0.920595	-305.003	2384	56.8	11	73676601	73678984	protein_coding	Fam43a	VMP>SU
ENSRNOG00000043182	187	484	-1.37197	297	0.920512	-297.003	2370	44.12	X	123524950	123662350	protein_coding	2017-09-06	VMP>SU
ENSRNOG00000022732	521	207	1.33165	314	0.920457	314.003	1832	39.77	1	156262031	156275002	protein_coding	Tmem126b	SU>VMP
ENSRNOG00000052070	84	235	-1.4842	151	0.920447	-151.007	3385	48.89	1	127301128	127337882	protein_coding	Aldh1a3	VMP>SU
ENSRNOG00000002520	514	203	1.34029	311	0.920426	311.003	2238	49.49	10	4719713	4763510	protein_coding	Litaf	SU>VMP
ENSRNOG00000014080	216	74	1.54543	142	0.920364	142.008	3164	42.2	8	66866082	66893196	protein_coding	Kif23	SU>VMP
ENSRNOG00000018752	201	503	-1.32336	302	0.920315	-302.003	2257	54.67	1	219468675	219472654	protein_coding	Clcf1	VMP>SU
ENSRNOG00000050585	32	100	-1.64386	68	0.92027	-68.0199	1742	47.62	1	261158261	261165808	protein_coding	Pgam1	VMP>SU
ENSRNOG00000002050	33	101	-1.61382	68	0.920243	-68.0191	1102	45.94	14	33010300	33070190	protein_coding	Igfbp7	VMP>SU
ENSRNOG00000053460	144	377	-1.3885	233	0.920201	-233.004	1290	49.11	6	107531528	107536789	protein_coding	Acot3	VMP>SU
ENSRNOG00000019330	93	254	-1.44953	161	0.92016	-161.007	1470	50.83	3	151285249	151289595	protein_coding	Procr	VMP>SU
ENSRNOG00000015084	147	382	-1.37776	235	0.920139	-235.004	1571	53.18	19	52086325	52112629	protein_coding	Necab2	VMP>SU
ENSRNOG00000021249	94	255	-1.43976	161	0.920139	-161.006	1130	50.56	3	123754057	123757359	protein_coding	Ap5s1	VMP>SU
ENSRNOG00000056637	442	172	1.36164	270	0.920139	270.003	439	53.94	20	5080070	5094935	protein_coding	Abhd16a	SU>VMP
ENSRNOG00000008849	215	75	1.51937	140	0.920122	140.008	908	53.53	5	138685624	138687816	protein_coding	Guca2a	SU>VMP
ENSRNOG00000011887	230	83	1.47045	147	0.920122	147.007	6973	45.11	10	65523193	65552348	protein_coding	RGD1307929	SU>VMP
ENSRNOG00000055721	252	92	1.45372	160	0.920108	160.007	1661	38.4	X	110789269	110877978	protein_coding	Rnf128	SU>VMP
ENSRNOG00000027030	84	231	-1.45943	147	0.92008	-147.007	1387	53.87	1	175445088	175447259	protein_coding	Adm	VMP>SU
ENSRNOG00000023261	75	214	-1.51265	139	0.91998	-139.008	1522	48.03	X	10771112	10772633	protein_coding	Ube2q2l	VMP>SU
ENSRNOG00000020970	215	76	1.50027	139	0.919911	139.008	2050	55.39	10	90342051	90351170	protein_coding	Rundc3a	SU>VMP
ENSRNOG00000016023	141	366	-1.37615	225	0.919887	-225.004	5205	46.25	1	243276403	243398536	protein_coding	Kank1	VMP>SU
ENSRNOG00000009323	73	210	-1.52442	137	0.919873	-137.008	2280	51.83	5	58477894	58484900	protein_coding	Fam214b	VMP>SU
ENSRNOG00000019219	442	174	1.34496	268	0.919873	268.003	2633	48.96	4	157726941	157733643	protein_coding	Vamp1	SU>VMP
ENSRNOG00000025987	48	10	2.26303	38	0.919814	38.0673	2778	45.32	13	53030768	53086231	protein_coding	LOC498236	SU>VMP
ENSRNOG00000001750	165	422	-1.35478	257	0.919769	-257.004	3267	55.19	11	83858503	83867203	protein_coding	Chrd	VMP>SU
ENSRNOG00000017260	173	434	-1.32692	261	0.919745	-261.003	2349	43.18	1	190889701	190914610	protein_coding	Cdr2	VMP>SU
ENSRNOG00000020851	133	349	-1.3918	216	0.919714	-216.004	2254	53.83	1	88897532	88908750	protein_coding	Aplp1	VMP>SU
ENSRNOG00000020804	431	172	1.32528	259	0.91971	259.003	3480	42.18	8	118206698	118325537	protein_coding	Smarcc1	SU>VMP
ENSRNOG00000029195	91	245	-1.42884	154	0.9196	-154.007	3063	54.01	8	116754178	116764126	protein_coding	Uba7	VMP>SU
ENSRNOG00000014424	92	246	-1.41895	154	0.919572	-154.007	4051	52.46	3	154682282	154716239	protein_coding	RGD1563354	VMP>SU
ENSRNOG00000002730	132	344	-1.38187	212	0.919462	-212.005	809	41.97	13	87966758	88003035	protein_coding	Rgs5	VMP>SU
ENSRNOG00000018019	90	242	-1.42701	152	0.919455	-152.007	6331	50.09	1	279946811	280015358	protein_coding	Hspa12a	VMP>SU
ENSRNOG00000018911	75	210	-1.48543	135	0.919385	-135.008	2148	49.6	17	70684134	70713726	protein_coding	Pfkfb3	VMP>SU
ENSRNOG00000022796	156	396	-1.34395	240	0.919365	-240.004	1722	53.99	1	255555050	255557055	protein_coding	Fgfbp3	VMP>SU
ENSRNOG00000042838	324	122	1.40911	202	0.919261	202.005	1783	62.09	19	26092974	26094756	protein_coding	Junb	SU>VMP
ENSRNOG00000005492	326	124	1.39453	202	0.919227	202.005	1670	50.17	6	43001948	43109071	protein_coding	Hpcal1	SU>VMP
ENSRNOG00000008180	124	326	-1.39453	202	0.919227	-202.005	3430	44.31	5	16526058	16642648	protein_coding	Lyn	VMP>SU
ENSRNOG00000030170	126	329	-1.38466	203	0.919144	-203.005	1863	46.01	10	87296451	87300736	protein_coding	Krt10	VMP>SU
ENSRNOG00000050251	81	21	1.94753	60	0.919123	60.0316	1151	42.58	3	114772603	114776155	protein_coding	MGC105649	SU>VMP
ENSRNOG00000017188	97	31	1.64572	66	0.919116	66.0205	2276	45.53	9	81968332	81998169	protein_coding	Cyp27a1	SU>VMP
ENSRNOG00000014003	195	66	1.56294	129	0.919074	129.009	1263	44.54	15	48674380	48723353	protein_coding	Fbxo16	SU>VMP
ENSRNOG00000026592	195	66	1.56294	129	0.919074	129.009	973	45.43	5	141491223	141507892	protein_coding	Rhbdl2	SU>VMP
ENSRNOG00000007062	138	356	-1.36721	218	0.919071	-218.004	3676	49.41	6	126170720	126279682	protein_coding	Rin3	VMP>SU
ENSRNOG00000018517	314	119	1.3998	195	0.919043	195.005	2441	41.94	1	167686173	167708714	protein_coding	Trim21	SU>VMP
ENSRNOG00000014385	5	37	-2.88753	32	0.918964	-32.13	1774	48.28	2	207440886	207455258	protein_coding	Wnt2b	VMP>SU
ENSRNOG00000021011	37	5	2.88753	32	0.918964	32.13	2984	48.2	1	101631635	101651668	protein_coding	Fut2	SU>VMP
ENSRNOG00000043441	37	5	2.88753	32	0.918964	32.13	294	41.11	6	108167716	108178508	protein_coding	Lin52	SU>VMP
ENSRNOG00000019372	82	22	1.89812	60	0.918926	60.03	3971	46.47	1	219759183	219859848	protein_coding	Pc	SU>VMP
ENSRNOG00000016632	31	0.5	5.9542	30.5	0.918867	31.0758	6384	42.19	18	15650526	15688284	protein_coding	Dsg3	SU>VMP
ENSRNOG00000011457	32	2	4	30	0.918788	30.2655	1251	60.29	3	2506426	2507752	protein_coding	Lrrc26	SU>VMP
ENSRNOG00000026217	32	2	4	30	0.918788	30.2655	3723	47.02	20	46765881	46871946	protein_coding	Armc2	SU>VMP
ENSRNOG00000011441	357	141	1.34023	216	0.918725	216.004	2597	46.05	2	95008311	95040514	protein_coding	Tpd52	SU>VMP
ENSRNOG00000007859	144	360	-1.32193	216	0.918718	-216.004	2686	39.17	7	35773928	35847617	protein_coding	Cep83	VMP>SU
ENSRNOG00000027936	65	190	-1.54749	125	0.918629	-125.01	3299	55.09	1	78933372	78936700	protein_coding	Ccdc8	VMP>SU
ENSRNOG00000046428	298	114	1.38628	184	0.918622	184.005	4589	53.28	20	14050465	14060264	protein_coding	Lrrc75b	SU>VMP
ENSRNOG00000003931	140	350	-1.32193	210	0.918528	-210.004	6900	47.59	10	97771264	97863311	protein_coding	Arsg	VMP>SU
ENSRNOG00000018991	329	127	1.37326	202	0.918504	202.005	2520	51.15	3	14467330	14508911	protein_coding	Gsn	SU>VMP
ENSRNOG00000000645	290	110	1.39855	180	0.918487	180.005	4864	45.52	20	22913694	22999010	protein_coding	Reep3	SU>VMP
ENSRNOG00000009474	193	68	1.50499	125	0.918477	125.009	4068	40.55	10	94407559	94439052	protein_coding	Ddx42	SU>VMP
ENSRNOG00000000439	23	83	-1.85148	60	0.91839	-60.0286	1420	58.03	20	4363152	4366079	protein_coding	Ager	VMP>SU
ENSRNOG00000028255	134	340	-1.3433	206	0.918387	-206.004	4263	51.67	10	107292828	107324355	protein_coding	Usp36	VMP>SU
ENSRNOG00000004205	80	218	-1.44626	138	0.918349	-138.008	1855	52.91	6	6427657	6436974	protein_coding	Pkdcc	VMP>SU
ENSRNOG00000016288	134	339	-1.33905	205	0.918338	-205.004	1194	52.57	3	177188044	177195894	protein_coding	Tcea2	VMP>SU
ENSRNOG00000005620	27	90	-1.73697	63	0.918266	-63.0239	3382	44.86	10	18996523	19043286	protein_coding	Lcp2	VMP>SU
ENSRNOG00000015226	92	28	1.71621	64	0.918248	64.023	3479	40.18	2	202891537	203043847	protein_coding	Man1a2	SU>VMP
ENSRNOG00000032395	326	130	1.32636	196	0.918045	196.004	3420	45.26	7	142138844	142180997	protein_coding	Tfcp2	SU>VMP
ENSRNOG00000019528	38	6	2.66297	32	0.918006	32.1106	2346	50.93	4	157878182	157894448	protein_coding	Plekhg6	SU>VMP
ENSRNOG00000028047	187	66	1.5025	121	0.918006	121.009	1302	47.93	5	150001281	150027049	protein_coding	Mecr	SU>VMP
ENSRNOG00000008445	65	185	-1.50901	120	0.917948	-120.009	2448	46.1	6	93740586	93749809	protein_coding	Dact1	VMP>SU
ENSRNOG00000015080	312	122	1.35466	190	0.91791	190.005	1387	44.71	9	85475841	85528869	protein_coding	Wdfy1	SU>VMP
ENSRNOG00000021068	122	312	-1.35466	190	0.91791	-190.005	3473	42.84	2	196227670	196270826	protein_coding	Pip5k1a	VMP>SU
ENSRNOG00000022523	313	124	1.33582	189	0.917803	189.005	3387	48.45	20	7976713	8019020	protein_coding	Fkbp5	SU>VMP
ENSRNOG00000053347	314	125	1.32884	189	0.917799	189.005	1195	44.99	1	13384156	13395370	protein_coding	Ccdc28a	SU>VMP
ENSRNOG00000012815	10	47	-2.23266	37	0.917616	-37.0673	2590	47.88	9	45528928	45559140	protein_coding	Chst10	VMP>SU
ENSRNOG00000036880	118	300	-1.34618	182	0.917612	-182.005	1448	50.75	10	85941176	85948080	protein_coding	Arl5c	VMP>SU
ENSRNOG00000016595	77	208	-1.43365	131	0.917516	-131.008	1761	47.87	1	256101903	256107649	protein_coding	Hhex	VMP>SU
ENSRNOG00000051204	115	290	-1.33442	175	0.917281	-175.005	7254	49.84	11	33925498	34027435	protein_coding	Dopey2	VMP>SU
ENSRNOG00000013798	201	74	1.4416	127	0.917191	127.008	3360	38.72	2	226688844	226779440	protein_coding	Fnbp1l	SU>VMP
ENSRNOG00000058827	59	173	-1.55199	114	0.91716	-114.011	1327	57.81	6	8952572	8956276	protein_coding	Six2	VMP>SU
ENSRNOG00000009812	95	249	-1.39015	154	0.917142	-154.006	6383	39.54	1	174948913	175420160	protein_coding	Sbf2	VMP>SU
ENSRNOG00000001142	283	112	1.3373	171	0.917104	171.005	2055	52.66	12	46316236	46326790	protein_coding	Prkab1	SU>VMP
ENSRNOG00000050714	25	86	-1.78241	61	0.916973	-61.026	2631	60.4	8	62984552	62987182	protein_coding	Islr2	VMP>SU
ENSRNOG00000006916	110	278	-1.33758	168	0.916963	-168.005	4112	52.16	3	5737200	5802129	protein_coding	Sardh	VMP>SU
ENSRNOG00000033940	27	89	-1.72085	62	0.916901	-62.0239	4452	39.17	2	256609787	256724641	protein_coding	Adgrl4	VMP>SU
ENSRNOG00000007690	171	59	1.53521	112	0.916849	112.011	3840	47.01	6	45683234	45694822	protein_coding	Cmpk2	SU>VMP
ENSRNOG00000048878	26	87	-1.7425	61	0.916849	-61.0249	357	57.01	7	11183570	11186130	protein_coding	Smim24	VMP>SU
ENSRNOG00000007551	272	108	1.33258	164	0.916735	164.005	7592	43.58	5	117052260	117340336	protein_coding	Patj	SU>VMP
ENSRNOG00000003887	193	71	1.44271	122	0.916638	122.009	5983	46.46	14	60764409	60796116	protein_coding	Lgi2	SU>VMP
ENSRNOG00000005470	180	65	1.46949	115	0.916607	115.009	3066	42.72	6	125819640	125853461	protein_coding	Atxn3	SU>VMP
ENSRNOG00000005522	81	23	1.81629	58	0.916596	58.0284	1387	40.43	6	49852130	49895510	protein_coding	Sh3yl1	SU>VMP
ENSRNOG00000038746	12	49	-2.02975	37	0.916545	-37.0556	2507	41.79	8	54965583	54998864	protein_coding	Bco2	VMP>SU
ENSRNOG00000015205	260	102	1.34994	158	0.916513	158.006	750	44.29	18	81694808	81726821	protein_coding	Cyb5a	SU>VMP
ENSRNOG00000007518	239	92	1.3773	147	0.916486	147.006	3282	38.74	3	67725947	67787990	protein_coding	Nckap1	SU>VMP
ENSRNOG00000015741	102	257	-1.3332	155	0.91622	-155.006	6219	41.95	7	132430853	132757558	protein_coding	Slc2a13	VMP>SU
ENSRNOG00000018987	58	166	-1.51706	108	0.916151	-108.011	1432	61.9	1	156294519	156296161	protein_coding	Crebzf	VMP>SU
ENSRNOG00000009745	98	249	-1.34529	151	0.916009	-151.006	1815	40.89	15	51896615	51967897	protein_coding	Ppp3cc	VMP>SU
ENSRNOG00000020274	58	165	-1.50834	107	0.915929	-107.011	3240	42.38	1	266844480	266859965	protein_coding	Taf5	VMP>SU
ENSRNOG00000003992	85	224	-1.39796	139	0.915871	-139.007	3192	46.9	10	55085259	55135092	protein_coding	Pik3r6	VMP>SU
ENSRNOG00000045733	36	5	2.848	31	0.915871	31.1305	1482	35.19	5	90338795	90352755	protein_coding	LOC298139	SU>VMP
ENSRNOG00000018400	182	67	1.44171	115	0.915639	115.009	1194	49.59	17	5382034	5409038	protein_coding	Golm1	SU>VMP
ENSRNOG00000011775	30	0.5	5.90689	29.5	0.915404	30.0856	1925	43.3	16	32738265	32753278	protein_coding	Mfap3l	SU>VMP
ENSRNOG00000015867	30	0.5	5.90689	29.5	0.915404	30.0856	1769	40.89	18	6834365	7081356	protein_coding	Chst9	SU>VMP
ENSRNOG00000026844	1	30	-4.90689	29	0.915404	-29.4122	1087	47.31	10	43817947	43828811	protein_coding	Lypd8	VMP>SU
ENSRNOG00000014149	31	2	3.9542	29	0.915186	29.2683	2905	43.45	16	24779477	24788740	protein_coding	Npy1r	SU>VMP
ENSRNOG00000032472	59	165	-1.48368	106	0.915148	-106.01	4608	39.42	X	36930186	37003642	protein_coding	Adgrg2	VMP>SU
ENSRNOG00000015538	54	156	-1.53051	102	0.91511	-102.011	5518	41.2	7	132294562	132343169	protein_coding	Abcd2	VMP>SU
ENSRNOG00000004109	6	37	-2.62449	31	0.914906	-31.1109	4290	38.56	7	79638046	79964405	protein_coding	Zfpm2	VMP>SU
ENSRNOG00000046365	6	37	-2.62449	31	0.914906	-31.1109	2286	45.74	20	29009330	29029905	protein_coding	Oit3	VMP>SU
ENSRNOG00000003029	4373	10827	-1.30794	6454	0.914854	-6454	1865	49.06	19	25956771	25961666	protein_coding	Calr	VMP>SU
ENSRNOG00000003248	6593	16243	-1.30081	9650	0.914851	-9650	2301	44.98	13	83805244	83842051	protein_coding	Mpzl1	VMP>SU
ENSRNOG00000011946	14806	36337	-1.29526	21531	0.914851	-21531	1310	39.74	4	64239158	64330996	protein_coding	Ptn	VMP>SU
ENSRNOG00000021638	15197	6167	1.30115	9030	0.914851	9030	2017	51.99	7	116928265	116936674	protein_coding	Eef1d	SU>VMP
ENSRNOG00000054890	4225	10391	-1.29831	6166	0.914851	-6166	8412	50.81	X	156463953	156487245	protein_coding	Flna	VMP>SU
ENSRNOG00000046639	93	232	-1.31882	139	0.914841	-139.006	3883	48.89	10	59539405	59711874	protein_coding	Itgae	VMP>SU
ENSRNOG00000021202	4886	1968	1.31192	2918	0.91481	2918	4905	40.72	1	222677365	222734241	protein_coding	Rtn3	SU>VMP
ENSRNOG00000022802	1866	4633	-1.312	2767	0.91481	-2767	3324	52.4	7	120593336	120636592	protein_coding	Tmem184b	VMP>SU
ENSRNOG00000029194	2040	5010	-1.29624	2970	0.91481	-2970	3796	47.62	8	118160299	118187791	protein_coding	Dhx30	VMP>SU
ENSRNOG00000039807	3644	1478	1.30188	2166	0.914778	2166	1794	49.44	17	9595761	9628413	protein_coding	Fam193b	SU>VMP
ENSRNOG00000008945	3224	1302	1.30812	1922	0.914768	1922	2048	49.55	5	62109328	62126494	protein_coding	Nans	SU>VMP
ENSRNOG00000029941	5669	2317	1.29084	3352	0.914758	3352	1773	60.38	7	117304742	117307916	protein_coding	Grina	SU>VMP
ENSRNOG00000006980	220	85	1.37197	135	0.914754	135.007	4173	38.32	5	9230984	9257934	protein_coding	Vcpip1	SU>VMP
ENSRNOG00000011394	55	156	-1.50404	101	0.914747	-101.011	3419	48.25	6	27768943	27815611	protein_coding	Kif3c	VMP>SU
ENSRNOG00000056654	66	176	-1.41504	110	0.914744	-110.009	1994	45.26	8	79638696	79651884	protein_coding	Dyx1c1	VMP>SU
ENSRNOG00000018719	2506	1021	1.2954	1485	0.914713	1485	1792	41.05	3	59994181	60023913	protein_coding	Cir1	SU>VMP
ENSRNOG00000060821	903	2244	-1.31327	1341	0.914706	-1341	2142	49.65	3	164248731	164260497	protein_coding	Rnf114	VMP>SU
ENSRNOG00000037435	52	152	-1.54749	100	0.914699	-100.012	1655	36.79	6	147876237	147940226	protein_coding	Tmem196	VMP>SU
ENSRNOG00000004292	2940	1202	1.29038	1738	0.914678	1738	1293	43.23	6	75540174	75551625	protein_coding	Sptssa	SU>VMP
ENSRNOG00000047783	876	2136	-1.28591	1260	0.914633	-1260	4091	42.77	1	20331976	20412381	protein_coding	Tmem200a	VMP>SU
ENSRNOG00000014456	29	89	-1.61775	60	0.914619	-60.0218	1621	42.8	9	61655963	61675873	protein_coding	Coq10b	VMP>SU
ENSRNOG00000005668	1336	3253	-1.28385	1917	0.914613	-1917	870	46.77	3	15362824	15379381	protein_coding	Ndufa8	VMP>SU
ENSRNOG00000043381	1351	3276	-1.27791	1925	0.914613	-1925	3102	49.36	10	107197989	107281235	protein_coding	Cyth1	VMP>SU
ENSRNOG00000012019	656	1629	-1.31222	973	0.914602	-973.001	1888	42.89	2	166226754	166255302	protein_coding	B3galnt1	VMP>SU
ENSRNOG00000028512	1771	722	1.29449	1049	0.914557	1049	2632	53.81	7	14044586	14054639	protein_coding	Ilvbl	SU>VMP
ENSRNOG00000019079	2283	938	1.28327	1345	0.91455	1345	1290	50.47	9	17120759	17124871	protein_coding	Polr1c	SU>VMP
ENSRNOG00000030285	683	1666	-1.28643	983	0.914533	-983.001	6038	35.86	11	421135	782954	protein_coding	Epha3	VMP>SU
ENSRNOG00000009972	535	1326	-1.30947	791	0.914512	-791.001	3046	55.96	10	86860685	86884210	protein_coding	Rara	VMP>SU
ENSRNOG00000026748	517	1283	-1.31128	766	0.914505	-766.001	4306	48.04	4	67242271	67301102	protein_coding	Dennd2a	VMP>SU
ENSRNOG00000000104	525	1291	-1.2981	766	0.914502	-766.001	2115	47.72	17	10676943	10686134	protein_coding	Thoc3	VMP>SU
ENSRNOG00000017170	485	1198	-1.30457	713	0.914481	-713.001	1322	45.71	15	55406543	55416815	protein_coding	Med4	VMP>SU
ENSRNOG00000024650	480	1185	-1.30378	705	0.914471	-705.001	2549	41.95	16	74752655	74779184	protein_coding	Ckap2	VMP>SU
ENSRNOG00000019183	152	53	1.52001	99	0.914467	99.0117	2211	50.74	10	56953691	56962161	protein_coding	Alox15	SU>VMP
ENSRNOG00000005765	1165	473	1.30042	692	0.914454	692.001	1316	44.57	6	72461977	72503847	protein_coding	Ap4s1	SU>VMP
ENSRNOG00000006087	459	1135	-1.30613	676	0.91445	-676.001	4358	43.16	5	64892802	64920390	protein_coding	Rnf20	VMP>SU
ENSRNOG00000001189	1598	659	1.27792	939	0.914436	939.001	4984	54.47	20	10668411	10680283	protein_coding	Sik1	SU>VMP
ENSRNOG00000003726	542	1323	-1.28745	781	0.914436	-781.001	4352	37.74	X	35305236	35431164	protein_coding	Scml2	VMP>SU
ENSRNOG00000021218	449	1109	-1.30447	660	0.914433	-660.001	1743	51.27	2	198823366	198836372	protein_coding	Pias3	VMP>SU
ENSRNOG00000018044	440	1094	-1.31404	654	0.914426	-654.001	1641	45.79	17	77287188	77304530	protein_coding	Phyh	VMP>SU
ENSRNOG00000012951	1519	626	1.27889	893	0.914412	893.001	3106	38.82	15	44411865	44439236	protein_coding	Kctd9	SU>VMP
ENSRNOG00000020358	3732	9006	-1.27094	5274	0.914402	-5274	1722	59.33	1	100859349	100865894	protein_coding	Ptov1	VMP>SU
ENSRNOG00000004807	606	1475	-1.28333	869	0.914395	-869.001	2177	44.27	10	92018562	92040333	protein_coding	Arf2	VMP>SU
ENSRNOG00000002886	4318	10319	-1.25687	6001	0.914381	-6001	7630	45.28	10	55275411	55406732	protein_coding	Myh10	VMP>SU
ENSRNOG00000001792	7	41	-2.5502	34	0.914364	-34.0955	2540	46.43	11	70344797	70499200	protein_coding	Slc12a8	VMP>SU
ENSRNOG00000000867	2000	4819	-1.26873	2819	0.914357	-2819	877	56.46	20	4993560	5008262	protein_coding	Vars	VMP>SU
ENSRNOG00000005360	1269	523	1.27881	746	0.914343	746.001	1101	45.14	10	47065850	47111101	protein_coding	Dhrs7b	SU>VMP
ENSRNOG00000005281	441	1075	-1.28549	634	0.91434	-634.001	2581	45.76	3	172154754	172183732	protein_coding	Stx16	VMP>SU
ENSRNOG00000009495	4542	1894	1.26189	2648	0.914333	2648	3514	56.88	3	153580861	153595642	protein_coding	Src	SU>VMP
ENSRNOG00000037909	463	1125	-1.28084	662	0.914281	-662.001	4682	50.25	11	88313709	88343627	protein_coding	Ppm1f	VMP>SU
ENSRNOG00000026415	2826	1176	1.26487	1650	0.91427	1650	5385	41.71	7	95074236	95273298	protein_coding	Col14a1	SU>VMP
ENSRNOG00000049784	1158	2772	-1.25929	1614	0.91426	-1614	2382	48.13	19	57771398	57785543	protein_coding	Tsnax	VMP>SU
ENSRNOG00000014496	32	3	3.41504	29	0.914257	29.2004	2417	55.95	10	62691953	62699723	protein_coding	Coro6	SU>VMP
ENSRNOG00000002989	890	360	1.30581	530	0.914225	530.002	2204	46.9	10	91126689	91160720	protein_coding	Nmt1	SU>VMP
ENSRNOG00000007766	2060	853	1.27203	1207	0.914222	1207	1124	46.9	X	15348138	15453130	protein_coding	Pqbp1	SU>VMP
ENSRNOG00000014178	1890	786	1.26579	1104	0.914201	1104	2517	48.77	2	122782060	122805768	protein_coding	Acad9	SU>VMP
ENSRNOG00000028415	1834	759	1.27282	1075	0.914184	1075	594	51.11	5	137260739	137265015	protein_coding	Cdc20	SU>VMP
ENSRNOG00000009760	799	1917	-1.26258	1118	0.914181	-1118	2614	55.58	7	12708015	12793711	protein_coding	Palm	VMP>SU
ENSRNOG00000005033	748	1791	-1.25966	1043	0.914149	-1043	3018	43.89	3	44432471	44522930	protein_coding	Acvr1	VMP>SU
ENSRNOG00000020173	655	1584	-1.27401	929	0.914129	-929.001	4019	51.22	5	137294544	137321121	protein_coding	Tie1	VMP>SU
ENSRNOG00000022066	327	807	-1.30328	480	0.914108	-480.002	4823	40.86	9	66716969	66784487	protein_coding	Fam117b	VMP>SU
ENSRNOG00000059344	584	1410	-1.27165	826	0.91408	-826.001	2010	54.18	12	41543696	41566847	protein_coding	Tpcn1	VMP>SU
ENSRNOG00000001417	321	795	-1.30838	474	0.914077	-474.002	2750	55.75	12	22716423	22726982	protein_coding	Plod3	VMP>SU
ENSRNOG00000010492	88	219	-1.31536	131	0.914063	-131.007	3010	49.69	10	84890932	84920886	protein_coding	Sp2	VMP>SU
ENSRNOG00000008524	537	1286	-1.2599	749	0.914032	-749.001	2452	39.49	4	34282625	34614438	protein_coding	Glcci1	VMP>SU
ENSRNOG00000003901	1276	534	1.25672	742	0.914025	742.001	1436	39.49	14	113618964	113644779	protein_coding	Cfap36	SU>VMP
ENSRNOG00000022162	312	774	-1.31079	462	0.914022	-462.002	969	42.95	3	13182024	13525983	protein_coding	Pbx3	VMP>SU
ENSRNOG00000024530	73	194	-1.41009	121	0.913966	-121.008	1242	41.11	1	189665976	189685842	protein_coding	Lyrm1	VMP>SU
ENSRNOG00000016119	51	148	-1.53703	97	0.913956	-97.0122	2820	61.45	9	66305731	66308550	protein_coding	Fzd7	VMP>SU
ENSRNOG00000020379	458	1096	-1.25883	638	0.913942	-638.001	2148	46.27	19	39246625	39257451	protein_coding	Cog8	VMP>SU
ENSRNOG00000003809	725	292	1.31201	433	0.913935	433.002	642	42.68	X	43625169	43629765	protein_coding	Sat1	SU>VMP
ENSRNOG00000004322	428	1031	-1.26836	603	0.913918	-603.001	3287	41.62	X	37790586	38196204	protein_coding	Sh3kbp1	VMP>SU
ENSRNOG00000015551	1027	425	1.2729	602	0.913914	602.001	1651	46.01	1	7658890	7673683	protein_coding	Fuca2	SU>VMP
ENSRNOG00000001754	290	717	-1.30592	427	0.913904	-427.002	1459	42.87	11	71787457	71795796	protein_coding	Wdr53	VMP>SU
ENSRNOG00000027646	425	1022	-1.26586	597	0.913904	-597.001	1178	47.29	1	94661128	94669461	protein_coding	Pop4	VMP>SU
ENSRNOG00000009282	681	274	1.31348	407	0.913821	407.002	1839	48.52	4	6951478	6978073	protein_coding	Nub1	SU>VMP
ENSRNOG00000002106	312	757	-1.27875	445	0.913818	-445.002	4594	45.32	14	36687134	36755360	protein_coding	Usp46	VMP>SU
ENSRNOG00000053635	273	677	-1.31025	404	0.913811	-404.002	8811	38.55	17	45078556	45097013	protein_coding	Zfp192	VMP>SU
ENSRNOG00000000048	87	28	1.63559	59	0.9138	59.0227	4453	44.06	14	2100106	2174318	protein_coding	Gak	SU>VMP
ENSRNOG00000047712	287	703	-1.29247	416	0.913776	-416.002	8827	39.44	X	115098675	115175299	protein_coding	Dcx	VMP>SU
ENSRNOG00000007583	88	29	1.60145	59	0.913773	59.0217	4147	48.34	3	146582752	146634535	protein_coding	Pygb	SU>VMP
ENSRNOG00000010303	285	696	-1.28813	411	0.913762	-411.002	3164	45.51	5	81431600	81442451	protein_coding	Trim32	VMP>SU
ENSRNOG00000016103	269	661	-1.29704	392	0.913742	-392.002	4017	51.74	1	32058044	32084877	protein_coding	Nkd2	VMP>SU
ENSRNOG00000010358	260	641	-1.30181	381	0.913679	-381.002	5163	44.8	16	32062336	32227491	protein_coding	Sh3rf1	VMP>SU
ENSRNOG00000016519	674	278	1.27766	396	0.91361	396.002	4202	47.62	17	17987972	18028808	protein_coding	Kdm1b	SU>VMP
ENSRNOG00000005153	274	667	-1.28351	393	0.913596	-393.002	5661	55.5	6	137967401	137980217	protein_coding	LOC690422	VMP>SU
ENSRNOG00000033653	61	164	-1.42681	103	0.913583	-103.01	3170	50.75	10	89930241	89959176	protein_coding	Mpp3	VMP>SU
ENSRNOG00000019019	208	82	1.34289	126	0.913531	126.007	1118	57.77	15	34251606	34253073	protein_coding	Fitm1	SU>VMP
ENSRNOG00000025551	80	23	1.79837	57	0.913531	57.0284	5118	43.12	7	74783019	74901997	protein_coding	Rgs22	SU>VMP
ENSRNOG00000011631	83	25	1.73118	58	0.91351	58.0258	1096	48.37	2	46538700	46544457	protein_coding	Fst	SU>VMP
ENSRNOG00000020368	143	48	1.57491	95	0.9135	95.0131	1899	50.12	8	21656639	21661259	protein_coding	Fbxl12	SU>VMP
ENSRNOG00000021693	154	56	1.45943	98	0.913486	98.0109	5460	42.59	16	50049828	50107856	protein_coding	Fam149a	SU>VMP
ENSRNOG00000020097	310	744	-1.26303	434	0.913479	-434.002	1430	53.29	9	82700468	82703400	protein_coding	Inha	VMP>SU
ENSRNOG00000012255	730	302	1.27335	428	0.913458	428.002	4844	41.06	15	24479761	24553197	protein_coding	Ktn1	SU>VMP
ENSRNOG00000025619	188	71	1.40484	117	0.913458	117.008	2558	53.39	15	33759001	33766438	protein_coding	Ap1g2	SU>VMP
ENSRNOG00000009778	9664	4057	1.25221	5607	0.913455	5607	1491	41.48	5	126783061	126804175	protein_coding	Tmem59	SU>VMP
ENSRNOG00000009884	22268	9374	1.24824	12894	0.913455	12894	505	54.93	7	120153184	120156289	protein_coding	Lgals1	SU>VMP
ENSRNOG00000020693	234	580	-1.30954	346	0.913455	-346.002	1557	46.63	1	226623861	226630900	protein_coding	Tmem138	VMP>SU
ENSRNOG00000009112	595	244	1.28601	351	0.913427	351.002	1755	41.41	4	30344709	30380119	protein_coding	Pon2	SU>VMP
ENSRNOG00000024250	303	726	-1.26065	423	0.91341	-423.002	6118	39.47	X	24891156	24988741	protein_coding	Wwc3	VMP>SU
ENSRNOG00000009892	300	720	-1.26303	420	0.913393	-420.002	6064	49.3	8	31977001	32000378	protein_coding	Adamts15	VMP>SU
ENSRNOG00000053991	1161	2754	-1.24616	1593	0.913334	-1593	2586	51.77	5	138279506	138294262	protein_coding	P3h1	VMP>SU
ENSRNOG00000051993	931	2220	-1.25371	1289	0.913303	-1289	2306	49.73	16	10250404	10263150	protein_coding	Gdf10	VMP>SU
ENSRNOG00000015816	231	565	-1.29036	334	0.913268	-334.002	2888	40.3	2	123283388	123323170	protein_coding	Bbs7	VMP>SU
ENSRNOG00000006985	811	1926	-1.24783	1115	0.913254	-1115	2307	47.63	6	132090218	132113557	protein_coding	Ccnk	VMP>SU
ENSRNOG00000016687	1773	4176	-1.23593	2403	0.913192	-2403	4495	51.71	1	72443758	72461547	protein_coding	Ssc5d	VMP>SU
ENSRNOG00000010241	265	640	-1.27208	375	0.913189	-375.002	710	40.9	5	126856705	126882909	protein_coding	Hspb11	VMP>SU
ENSRNOG00000019752	215	534	-1.3125	319	0.913185	-319.003	2115	53.58	9	17784468	17799005	protein_coding	Slc29a1	VMP>SU
ENSRNOG00000008703	14558	6216	1.22775	8342	0.913182	8342	1822	47.33	10	13786459	13796717	protein_coding	Rnps1	SU>VMP
ENSRNOG00000045752	8786	3740	1.23217	5046	0.913182	5046	3135	41.6	1	167538263	167562688	protein_coding	Rrm1	SU>VMP
ENSRNOG00000006766	10100	4338	1.21925	5762	0.913178	5762	1845	46.29	7	72924799	72968101	protein_coding	Laptm4b	SU>VMP
ENSRNOG00000012216	5477	12761	-1.22028	7284	0.913178	-7284	2670	52.06	17	8400146	8429338	protein_coding	Tgfbi	VMP>SU
ENSRNOG00000007806	1324	3132	-1.24218	1808	0.913154	-1808	1057	56	4	55715744	55718670	protein_coding	Arf5	VMP>SU
ENSRNOG00000020889	1291	3050	-1.24032	1759	0.913147	-1759	2435	50.37	1	101480145	101500850	protein_coding	Nucb1	VMP>SU
ENSRNOG00000007838	4996	2126	1.23263	2870	0.913137	2870	1883	47.17	4	168775111	168787730	protein_coding	Ddx47	SU>VMP
ENSRNOG00000022694	633	265	1.25621	368	0.91313	368.002	3968	53.82	5	169244778	169288309	protein_coding	Plekhg5	SU>VMP
ENSRNOG00000019812	1919	4476	-1.22186	2557	0.913123	-2557	2016	57.38	1	100554544	100559942	protein_coding	Nr1h2	VMP>SU
ENSRNOG00000010789	1727	4040	-1.22609	2313	0.913113	-2313	3125	55.37	8	115069095	115076130	protein_coding	Dusp7	VMP>SU
ENSRNOG00000031643	1012	2394	-1.24221	1382	0.913109	-1382	10664	50.96	1	170594822	170628915	protein_coding	Dchs1	VMP>SU
ENSRNOG00000049782	81	203	-1.32549	122	0.913088	-122.007	1383	62.24	14	1462358	1467264	protein_coding	Csf2ra	VMP>SU
ENSRNOG00000013381	1370	3217	-1.23154	1847	0.913085	-1847	1463	42.37	1	102941231	102970950	protein_coding	Tsg101	VMP>SU
ENSRNOG00000019964	1330	3121	-1.23058	1791	0.913081	-1791	3772	49.67	1	198301938	198320075	protein_coding	Taok2	VMP>SU
ENSRNOG00000004936	2297	976	1.2348	1321	0.913033	1321	2949	40.9	7	71572941	71686044	protein_coding	Sdc2	SU>VMP
ENSRNOG00000019108	1011	2349	-1.21626	1338	0.91303	-1338	2149	42.67	17	6658388	6660536	protein_coding	Rmi1	VMP>SU
ENSRNOG00000008247	247	595	-1.26838	348	0.913019	-348.002	1454	43.11	7	31784438	31803194	protein_coding	Ikbip	VMP>SU
ENSRNOG00000004099	685	1619	-1.24093	934	0.912985	-934.001	4817	38.69	13	44812567	44950762	protein_coding	R3hdm1	VMP>SU
ENSRNOG00000057194	1999	861	1.21519	1138	0.912981	1138	2356	48.48	2	197861115	197878142	protein_coding	Tars2	SU>VMP
ENSRNOG00000000503	1846	790	1.22448	1056	0.91295	1056	3262	53.88	20	7818289	7885333	protein_coding	Ppard	SU>VMP
ENSRNOG00000049873	146	52	1.48938	94	0.912933	94.0118	2535	43.56	9	85387065	85445939	protein_coding	Ap1s3	SU>VMP
ENSRNOG00000056118	759	1767	-1.21913	1008	0.912933	-1008	5429	56.08	1	82151669	82163005	protein_coding	Cic	VMP>SU
ENSRNOG00000059552	201	499	-1.31184	298	0.912912	-298.003	1913	45.89	12	11154794	11176106	protein_coding	Zkscan5	VMP>SU
ENSRNOG00000059402	679	1586	-1.22391	907	0.912905	-907.001	1302	45.22	6	43348958	43363335	protein_coding	Itgb1bp1	VMP>SU
ENSRNOG00000013572	497	201	1.30605	296	0.912891	296.003	1072	43.19	2	164628566	164634434	protein_coding	Lxn	SU>VMP
ENSRNOG00000014493	594	1397	-1.2338	803	0.912843	-803.001	4487	42.05	3	23309318	23353425	protein_coding	Golga1	VMP>SU
ENSRNOG00000016831	588	1375	-1.22554	787	0.912836	-787.001	2052	54.26	1	164301010	164308317	protein_coding	Serpinh1	VMP>SU
ENSRNOG00000017319	58	157	-1.43664	99	0.912836	-99.0104	4647	45.77	3	121235119	121342444	protein_coding	Mertk	VMP>SU
ENSRNOG00000029178	1319	561	1.23337	758	0.912833	758.001	5738	46.24	11	84396033	84490211	protein_coding	Abcc5	SU>VMP
ENSRNOG00000006217	1364	587	1.21641	777	0.912829	777.001	3960	51.48	7	14374358	14402010	protein_coding	Wiz	SU>VMP
ENSRNOG00000017913	571	1328	-1.21769	757	0.912829	-757.001	3281	45.8	9	94879745	94915228	protein_coding	Atg16l1	VMP>SU
ENSRNOG00000039862	587	1371	-1.2238	784	0.912829	-784.001	3479	43.88	4	25686392	25692547	protein_coding	Cldn12	VMP>SU
ENSRNOG00000054775	583	1358	-1.21992	775	0.912829	-775.001	999	48.79	7	140398199	140437467	protein_coding	Arf3	VMP>SU
ENSRNOG00000047506	457	1076	-1.23541	619	0.912791	-619.001	2280	40.4	7	122160171	122164564	protein_coding	Srek1ip1	VMP>SU
ENSRNOG00000029785	450	1048	-1.21964	598	0.912684	-598.001	1577	44.19	5	78253397	78267063	protein_coding	Cdc26	VMP>SU
ENSRNOG00000014268	1038	442	1.23169	596	0.912681	596.001	8047	58.72	3	2648885	2668809	protein_coding	Abca2	SU>VMP
ENSRNOG00000039300	79	23	1.78022	56	0.912625	56.0283	5074	41.94	4	57050214	57199900	protein_coding	Ahcyl2	SU>VMP
ENSRNOG00000008749	379	893	-1.23646	514	0.912598	-514.001	5958	51.55	3	6430201	6578882	protein_coding	Col5a1	VMP>SU
ENSRNOG00000052506	943	403	1.22648	540	0.91258	540.001	1055	45.43	1	247144491	247169693	protein_coding	Ak3	SU>VMP
ENSRNOG00000002397	147	53	1.47175	94	0.912549	94.0115	5828	45.78	13	103396314	103410363	protein_coding	Slc30a10	SU>VMP
ENSRNOG00000001752	70	182	-1.37851	112	0.912518	-112.008	2472	48.39	11	71872830	71889887	protein_coding	Nrros	VMP>SU
ENSRNOG00000004666	354	837	-1.24148	483	0.912515	-483.002	2313	47.16	3	91291875	91370167	protein_coding	Prr5l	VMP>SU
ENSRNOG00000017032	474	195	1.28141	279	0.912511	279.003	1853	46.12	18	74156553	74164495	protein_coding	Atp5a1	SU>VMP
ENSRNOG00000011423	374	871	-1.21963	497	0.912497	-497.001	2251	56.14	17	8878270	8884423	protein_coding	Pitx1	VMP>SU
ENSRNOG00000052513	138	47	1.55394	91	0.912473	91.0133	3597	37.31	16	11032531	11106589	protein_coding	Wapl	SU>VMP
ENSRNOG00000020679	58	156	-1.42742	98	0.912459	-98.0104	2643	51.36	8	22035256	22047059	protein_coding	Icam1	VMP>SU
ENSRNOG00000059401	35	5	2.80735	30	0.912449	30.1311	3665	51.24	10	108340240	108372862	protein_coding	Ccdc40	SU>VMP
ENSRNOG00000017342	844	363	1.21727	481	0.912439	481.002	2659	52.13	19	52733161	52750307	protein_coding	Zdhhc7	SU>VMP
ENSRNOG00000024112	360	841	-1.22411	481	0.912439	-481.002	4536	52.65	14	2069409	2083370	protein_coding	Dgkq	VMP>SU
ENSRNOG00000050742	362	843	-1.21954	481	0.912439	-481.002	6075	47.77	1	263625501	263718745	protein_coding	Dnmbp	VMP>SU
ENSRNOG00000009401	51	143	-1.48745	92	0.912435	-92.012	1512	47.46	3	93909156	93931871	protein_coding	Lmo2	VMP>SU
ENSRNOG00000028844	182	446	-1.29311	264	0.912401	-264.003	4149	48.02	19	37305248	37325335	protein_coding	Slc9a5	VMP>SU
ENSRNOG00000015593	140	49	1.51457	91	0.91239	91.0126	1595	54	1	213898401	213907144	protein_coding	Sigirr	SU>VMP
ENSRNOG00000016848	189	458	-1.27696	269	0.912383	-269.003	6848	46.52	1	153589471	153598375	protein_coding	Fzd4	VMP>SU
ENSRNOG00000016551	350	814	-1.21767	464	0.912359	-464.002	5091	48.49	3	120726906	120764192	protein_coding	Bcl2l11	VMP>SU
ENSRNOG00000026647	770	330	1.22239	440	0.912293	440.002	1705	48	10	57060007	57064600	protein_coding	Cxcl16	SU>VMP
ENSRNOG00000004001	423	171	1.30666	252	0.91228	252.003	1800	37.68	9	53084045	53097979	protein_coding	Osgepl1	SU>VMP
ENSRNOG00000014548	641	270	1.24736	371	0.912217	371.002	3493	44.34	17	22984844	23179701	protein_coding	Nedd9	SU>VMP
ENSRNOG00000000824	312	731	-1.22833	419	0.912183	-419.002	3791	40.83	20	27703732	27782586	protein_coding	Dse	VMP>SU
ENSRNOG00000019840	155	58	1.41814	97	0.912166	97.0104	1895	49.57	15	34336058	34338956	protein_coding	Mdp1	SU>VMP
ENSRNOG00000003219	420	172	1.28798	248	0.912148	248.003	4014	46.27	10	49231730	49254621	protein_coding	Trim16	SU>VMP
ENSRNOG00000016890	620	260	1.25376	360	0.912138	360.002	977	54.72	19	37424324	37427989	protein_coding	Tppp3	SU>VMP
ENSRNOG00000004854	178	431	-1.27581	253	0.912135	-253.003	4174	39.88	7	96438046	96464049	protein_coding	Has2	VMP>SU
ENSRNOG00000019458	84	27	1.63743	57	0.912114	57.0235	2852	47.38	10	59765258	59789678	protein_coding	Shpk	SU>VMP
ENSRNOG00000060376	76	191	-1.3295	115	0.91209	-115.008	818	45.15	1	22757012	22758012	lincRNA	LOC100910237	VMP>SU
ENSRNOG00000010697	177	68	1.38014	109	0.912027	109.009	1659	46.83	2	236353445	236395067	protein_coding	Hadh	SU>VMP
ENSRNOG00000019573	168	411	-1.29068	243	0.912027	-243.003	1362	52.27	19	37913336	37916813	protein_coding	Lcat	VMP>SU
ENSRNOG00000019955	190	455	-1.25987	265	0.912003	-265.003	3622	53.18	16	8497569	8523557	protein_coding	Ogdhl	VMP>SU
ENSRNOG00000027491	267	631	-1.2408	364	0.911972	-364.002	3417	43.55	1	245237736	245269205	protein_coding	Vldlr	VMP>SU
ENSRNOG00000013862	45	134	-1.57424	89	0.911938	-89.0139	1623	57.29	3	119776925	119779099	protein_coding	Dusp2	VMP>SU
ENSRNOG00000018999	134	45	1.57424	89	0.911938	89.0139	1847	43.58	17	1703943	1797750	protein_coding	Cdc14b	SU>VMP
ENSRNOG00000012495	269	633	-1.2346	364	0.911899	-364.002	5278	49.36	4	58829060	58893170	protein_coding	Podxl	VMP>SU
ENSRNOG00000008140	239	568	-1.24888	329	0.911893	-329.002	1865	45.83	15	8189253	8192152	protein_coding	Rpl15	VMP>SU
ENSRNOG00000013236	231	551	-1.25416	320	0.911799	-320.002	6058	43.15	15	2685511	2731462	protein_coding	Samd8	VMP>SU
ENSRNOG00000020239	245	579	-1.24078	334	0.911737	-334.002	4815	51.81	10	15319774	15346374	protein_coding	Capn15	VMP>SU
ENSRNOG00000007644	164	397	-1.27544	233	0.911713	-233.003	5273	38.16	X	40258493	40310563	protein_coding	Mbtps2	VMP>SU
ENSRNOG00000005753	251	586	-1.22321	335	0.911664	-335.002	1627	36.92	X	115561332	115619505	protein_coding	Alg13	VMP>SU
ENSRNOG00000026080	19	71	-1.90182	52	0.911613	-52.0348	1951	53.61	20	47911018	47912968	protein_coding	LOC688390	VMP>SU
ENSRNOG00000019568	575	247	1.21905	328	0.911609	328.002	1679	66.17	16	20485029	20486707	protein_coding	Jund	SU>VMP
ENSRNOG00000009691	46	134	-1.54253	88	0.911578	-88.0135	3281	50.95	13	49660356	49730275	protein_coding	Lrrn2	VMP>SU
ENSRNOG00000024190	29	1	4.85798	28	0.911578	28.4183	2443	37.75	5	90419020	90488896	protein_coding	Rasef	SU>VMP
ENSRNOG00000003841	23	78	-1.76184	55	0.911547	-55.0282	4559	47.17	13	110920737	111232269	protein_coding	Kcnh1	VMP>SU
ENSRNOG00000003048	240	562	-1.22754	322	0.91154	-322.002	1738	39.31	13	83478974	83504494	protein_coding	Tiprl	VMP>SU
ENSRNOG00000050647	170	65	1.38702	105	0.911461	105.009	2456	61.24	20	4877324	4879779	protein_coding	Hspa1a	SU>VMP
ENSRNOG00000011407	529	224	1.23977	305	0.911412	305.003	4759	46.73	16	59666775	59721227	protein_coding	Prag1	SU>VMP
ENSRNOG00000002925	2	30	-3.90689	28	0.911364	-28.2713	795	40.92	X	74273182	74283819	protein_coding	Tsx	VMP>SU
ENSRNOG00000007323	2	30	-3.90689	28	0.911364	-28.2713	1760	44.62	7	25919867	26012344	protein_coding	Ric8b	VMP>SU
ENSRNOG00000018674	2	30	-3.90689	28	0.911364	-28.2713	2684	43.5	1	139890560	140262503	protein_coding	Ntrk3	VMP>SU
ENSRNOG00000011754	41	8	2.35755	33	0.911236	33.0841	4513	47.04	16	79587640	79671719	protein_coding	Myom2	SU>VMP
ENSRNOG00000014132	8	41	-2.35755	33	0.911236	-33.0841	1866	51.5	1	79898551	79911513	protein_coding	Mypop	VMP>SU
ENSRNOG00000016362	139	50	1.47508	89	0.911236	89.0122	1490	59.73	1	80135391	80136880	protein_coding	Gpr4	SU>VMP
ENSRNOG00000000937	148	55	1.42809	93	0.911222	93.011	2411	47.63	12	8725517	8741951	protein_coding	Slc46a3	SU>VMP
ENSRNOG00000038686	143	353	-1.30365	210	0.911188	-210.004	2180	35.57	X	32329598	32355307	protein_coding	Ap1s2	VMP>SU
ENSRNOG00000004471	465	195	1.25376	270	0.911156	270.003	1210	51.8	7	123146249	123156558	protein_coding	Polr3h	SU>VMP
ENSRNOG00000016015	142	350	-1.30146	208	0.911122	-208.004	5768	44.49	16	6542216	6587619	protein_coding	Dcp1a	VMP>SU
ENSRNOG00000017022	210	493	-1.2312	283	0.911063	-283.003	4319	50.8	7	127015162	127058056	protein_coding	Cerk	VMP>SU
ENSRNOG00000015003	203	480	-1.24155	277	0.911032	-277.003	2313	45.82	1	141474180	141481315	protein_coding	Pex11a	VMP>SU
ENSRNOG00000018040	208	484	-1.21842	276	0.910935	-276.003	1055	45.59	16	73584521	73596793	protein_coding	Gins4	VMP>SU
ENSRNOG00000008554	48	135	-1.49185	87	0.910921	-87.0128	3476	42.48	8	102304095	103022619	protein_coding	Slc9a9	VMP>SU
ENSRNOG00000059875	433	182	1.25043	251	0.910876	251.003	9504	46.32	6	102409881	102472926	protein_coding	Zfyve26	SU>VMP
ENSRNOG00000009271	366	152	1.26777	214	0.910856	214.004	5568	47.33	8	22648323	22739468	protein_coding	Smarca4	SU>VMP
ENSRNOG00000011762	144	53	1.442	91	0.910804	91.0114	3493	41.52	15	61826711	61868343	protein_coding	Elf1	SU>VMP
ENSRNOG00000007804	178	71	1.32599	107	0.910794	107.008	5974	40.05	4	33890349	33943211	protein_coding	C1galt1	SU>VMP
ENSRNOG00000005386	456	195	1.22556	261	0.910731	261.003	5360	41.93	7	42269784	42351054	protein_coding	Kitlg	SU>VMP
ENSRNOG00000008133	411	173	1.24837	238	0.910583	238.003	1770	53.35	7	119978983	119996824	protein_coding	Mfng	SU>VMP
ENSRNOG00000001245	63	164	-1.38027	101	0.910562	-101.009	2052	46.31	20	12429315	12629981	protein_coding	Pcbp3	VMP>SU
[truncated: 534 more rows]

## Sheet: Fig1D-RNAseq-DEGs
Ensembl ID	SU_mean	VMP_mean	M	D	prob	ranking	Length	GC	Chrom	GeneStart	GeneEnd	Biotype	Gene Symbol	DE
ENSRNOG00000061160	2823.6	7.89928	8.4816	2815.7	0.999882	2815.72	2256	47.35	16	71787966	71802763	protein_coding	Htra4	SU>VMP
ENSRNOG00000009768	1761.79	3.2229	9.09447	1758.57	0.999747	1758.59	607	45.03	4	79557854	79565097	protein_coding	Npy	SU>VMP
ENSRNOG00000014099	1669.5	0.0633898	14.6848	1669.43	0.999721	1669.5	1660	54.37	10	88046803	88050622	protein_coding	Krt15	SU>VMP
ENSRNOG00000020309	76.1925	8824.62	-6.85574	8748.43	0.999672	-8748.43	2222	47.19	18	27491845	27520295	protein_coding	Gfra3	VMP>SU
ENSRNOG00000015425	1628.68	9.51645	7.41906	1619.16	0.999655	1619.18	358	46.69	2	252263386	252296051	protein_coding	Ssx2ip	SU>VMP
ENSRNOG00000029427	1351.7	0.0633898	14.3802	1351.64	0.999635	1351.71	2480	52.95	5	153893039	153924896	protein_coding	Grhl3	SU>VMP
ENSRNOG00000003969	1260.64	0.0633898	14.2795	1260.58	0.999593	1260.66	2668	47.03	10	97962693	98018014	protein_coding	Fam20a	SU>VMP
ENSRNOG00000032656	8.00688	1319.47	-7.3645	1311.46	0.999566	-1311.48	3807	42.21	3	157544583	158328881	protein_coding	Ptprt	VMP>SU
ENSRNOG00000038916	965.06	0.0633898	13.8941	964.997	0.999402	965.097	2742	45.41	7	28898649	28932641	protein_coding	Dram1	SU>VMP
ENSRNOG00000001575	0.0633898	906.442	-13.8037	906.379	0.99934	-906.484	3011	40.21	11	27811957	27971359	protein_coding	Grik1	VMP>SU
ENSRNOG00000003208	0.0633898	789.771	-13.6049	789.708	0.999205	-789.825	3959	42.21	X	72018373	72034099	protein_coding	Ercc6l	VMP>SU
ENSRNOG00000033617	0.0633898	765.44	-13.5598	765.377	0.999189	-765.497	2646	44.84	10	87238723	87248632	protein_coding	Krt26	VMP>SU
ENSRNOG00000030210	746.686	0.0633898	13.524	746.623	0.999159	746.745	6310	45.38	1	47605262	47687504	protein_coding	Fndc1	SU>VMP
ENSRNOG00000008697	803.042	5.14841	7.2852	797.893	0.999129	797.927	2435	42.65	7	94375020	94383024	protein_coding	Nov	SU>VMP
ENSRNOG00000047300	695.722	0.0633898	13.422	695.658	0.999041	695.788	3910	50.89	6	129399468	129429676	protein_coding	Bdkrb2	SU>VMP
ENSRNOG00000006998	0.0633898	586.345	-13.1752	586.282	0.998732	-586.43	1934	40.89	7	26139664	26144466	protein_coding	Fhl4	VMP>SU
ENSRNOG00000001476	571.422	0.0633898	13.138	571.358	0.998679	571.509	1796	57.52	12	24761210	24763005	protein_coding	Cldn4	SU>VMP
ENSRNOG00000043071	0.0633898	565.562	-13.1231	565.498	0.99867	-565.65	691	53.09	3	177164359	177166737	protein_coding	Linc00176	VMP>SU
ENSRNOG00000026371	565.05	0.0633898	13.1218	564.986	0.998663	565.139	1507	49.28	10	88118001	88163723	protein_coding	Krt17	SU>VMP
ENSRNOG00000015800	524.83	0.0633898	13.0153	524.766	0.998482	524.927	2403	55.35	19	37260469	37264829	protein_coding	Elmo3	SU>VMP
ENSRNOG00000010725	498.714	0.0633898	12.9417	498.651	0.998338	498.819	1633	53.41	4	57952982	57959109	protein_coding	Cpa1	SU>VMP
ENSRNOG00000014751	0.0633898	483.707	-12.8976	483.643	0.998259	-483.815	5586	50.4	4	150202058	150244372	protein_coding	Ret	VMP>SU
ENSRNOG00000014464	1.6467	470.079	-8.15718	468.433	0.99816	-468.504	1596	42.9	16	85275678	85306366	protein_coding	Tnfsf13b	VMP>SU
ENSRNOG00000061304	426.227	0.0633898	12.7151	426.163	0.997855	426.353	5090	47.96	X	157239306	157312028	protein_coding	Atp2b3	SU>VMP
ENSRNOG00000004029	386.974	0.0633898	12.5757	386.911	0.997536	387.115	3809	50.15	13	89755845	89774378	protein_coding	Nectin4	SU>VMP
ENSRNOG00000024181	0.0633898	383.86	-12.564	383.797	0.997503	-384.002	1224	55.55	10	14701253	14703668	protein_coding	Tpsab1	VMP>SU
ENSRNOG00000051489	0.0633898	371.874	-12.5183	371.81	0.997372	-372.021	1189	36.8	4	165005725	165026414	protein_coding	Klra2	VMP>SU
ENSRNOG00000016112	365.724	0.0633898	12.4942	365.66	0.997323	365.874	1941	43.83	1	247519939	247537943	protein_coding	Cd274	SU>VMP
ENSRNOG00000016846	364.352	0.0633898	12.4888	364.289	0.997316	364.503	4788	50.97	5	166602053	166628028	protein_coding	Pik3cd	SU>VMP
ENSRNOG00000017444	0.0633898	353.071	-12.4434	353.008	0.997195	-353.227	2119	42.39	17	41798783	41817101	protein_coding	Nrsn1	VMP>SU
ENSRNOG00000016636	3.93131	397.419	-6.65951	393.488	0.996909	-393.544	3129	52.14	3	156886454	156899436	protein_coding	Lpin3	VMP>SU
ENSRNOG00000040208	0.0633898	323.425	-12.3169	323.362	0.996807	-323.596	1986	42.61	8	5790034	5800342	protein_coding	Mmp27	VMP>SU
ENSRNOG00000057616	318.105	0.0633898	12.293	318.042	0.996731	318.279	4892	52.15	5	135962911	135983816	protein_coding	Ptch2	SU>VMP
ENSRNOG00000014021	313.645	0.0633898	12.2726	313.581	0.996649	313.821	2292	49.32	3	160838632	160853650	protein_coding	Matn4	SU>VMP
ENSRNOG00000016763	451.294	5.16491	6.44918	446.129	0.99659	446.176	3136	53.13	17	9990078	10004321	protein_coding	Fgfr4	SU>VMP
ENSRNOG00000019184	308.656	0.0633898	12.2495	308.592	0.996567	308.835	2043	42.43	2	61888950	61949926	protein_coding	Npr3	SU>VMP
ENSRNOG00000009487	301.853	0.0633898	12.2173	301.79	0.996446	302.037	1604	42.5	2	116105111	116161998	protein_coding	Gpr160	SU>VMP
ENSRNOG00000024346	296.406	0.0633898	12.191	296.342	0.996387	296.593	1515	46.13	8	54925607	54937177	protein_coding	Plet1	SU>VMP
ENSRNOG00000023807	898.673	11.9662	6.23076	886.707	0.996314	886.729	3097	40.22	9	71398710	71434493	protein_coding	Ccnyl1	SU>VMP
ENSRNOG00000027847	288.512	0.0633898	12.1521	288.449	0.996239	288.705	1665	41.1	8	60334597	60359440	protein_coding	Nxpe2	SU>VMP
ENSRNOG00000008947	278.558	1.10656	7.97575	277.451	0.996029	277.566	2167	52.96	14	80403001	80426245	protein_coding	Cpz	SU>VMP
ENSRNOG00000023320	266.674	0.0633898	12.0385	266.61	0.995779	266.882	1390	48.88	5	135019778	135025084	protein_coding	Tspan1	SU>VMP
ENSRNOG00000008849	0.0633898	259.79	-12.0008	259.727	0.995608	-260.004	908	53.53	5	138685624	138687816	protein_coding	Guca2a	VMP>SU
ENSRNOG00000029662	0.0633898	248.192	-11.9349	248.129	0.995352	-248.416	10081	46.82	16	9194424	9430743	protein_coding	Wdfy4	VMP>SU
ENSRNOG00000019583	238.771	0.0633898	11.8791	238.708	0.99502	239.003	951	45.11	1	171027793	171028743	protein_coding	Olr223	SU>VMP
ENSRNOG00000046468	238.771	0.0633898	11.8791	238.708	0.99502	239.003	3001	41.07	2	257005829	257038105	protein_coding	Ptgfr	SU>VMP
ENSRNOG00000018551	236.54	0.0633898	11.8655	236.476	0.994961	236.774	954	47.17	1	167870452	167871405	protein_coding	Olr63	SU>VMP
ENSRNOG00000017869	224.039	0.0633898	11.7872	223.976	0.99457	224.286	2853	52.65	19	54314865	54336640	protein_coding	Irf8	SU>VMP
ENSRNOG00000000634	220.021	0.0633898	11.7611	219.958	0.994422	220.272	1283	43.62	20	21316826	21426034	protein_coding	RGD1306739	SU>VMP
ENSRNOG00000022358	217.917	0.748816	8.18495	217.168	0.99434	217.323	1407	41.76	16	58791095	58962422	unprocessed_pseudogene	LOC100360330	SU>VMP
ENSRNOG00000015829	0.0633898	203.314	-11.6472	203.251	0.993788	-203.584	5030	45.83	1	124983452	125099573	protein_coding	Trpm1	VMP>SU
ENSRNOG00000038297	203.359	0.0633898	11.6475	203.296	0.993788	203.629	3361	49.72	6	104340206	104371335	protein_coding	Plekhd1	SU>VMP
ENSRNOG00000003806	0.0633898	201.432	-11.6338	201.368	0.993703	-201.704	1411	42.45	6	122254841	122256251	protein_coding	Gpr65	VMP>SU
ENSRNOG00000004768	192.627	0.0633898	11.5693	192.564	0.993332	192.911	2055	42.73	7	49729533	49732764	protein_coding	Myf5	SU>VMP
ENSRNOG00000046449	192.45	0.380179	8.98359	192.07	0.993332	192.28	575	45.14	4	79573998	79581208	protein_coding	LOC100912228	SU>VMP
ENSRNOG00000027852	0.0633898	191.978	-11.5644	191.915	0.993299	-192.263	1929	40.86	10	15947253	15960673	protein_coding	RGD1311343	VMP>SU
ENSRNOG00000008591	1074.15	19.4585	5.78666	1054.7	0.993161	1054.71	4552	38.93	7	93975451	94035999	protein_coding	Colec10	SU>VMP
ENSRNOG00000020277	15.5848	809.323	-5.6985	793.738	0.992901	-793.759	5362	52.9	10	89089646	89103614	protein_coding	Cntnap1	VMP>SU
ENSRNOG00000010240	791.294	13.4288	5.88081	777.865	0.992878	777.887	3123	46.2	8	92937739	92942076	protein_coding	Fam46a	SU>VMP
ENSRNOG00000054296	181.137	0.0633898	11.4805	181.073	0.992859	181.437	658	41.63	17	44756555	44793927	protein_coding	Hist1h2bo	SU>VMP
ENSRNOG00000006093	174.55	0.0633898	11.4271	174.487	0.992517	174.86	2923	43.26	4	108301129	108316373	protein_coding	LRRTM1	SU>VMP
ENSRNOG00000049572	172.472	0.0633898	11.4098	172.409	0.992418	172.786	936	42.41	3	75970593	75971528	protein_coding	Olr592	SU>VMP
ENSRNOG00000052407	172.732	0.0633898	11.412	172.668	0.992418	173.045	1989	41.84	X	105360922	105390580	protein_coding	Btk	SU>VMP
ENSRNOG00000011750	171.905	0.0633898	11.4051	171.842	0.992353	172.22	1741	48.23	4	62844971	62860446	protein_coding	Fam180a	SU>VMP
ENSRNOG00000002212	0.0633898	171.027	-11.3977	170.963	0.992307	-171.343	1297	44.42	14	7113544	7128218	protein_coding	Hsd17b13	VMP>SU
ENSRNOG00000023397	0.0633898	170.624	-11.3943	170.561	0.992307	-170.941	884	46.38	14	22868515	22890958	protein_coding	Ly6c	VMP>SU
ENSRNOG00000010165	167.194	0.0633898	11.365	167.13	0.992142	167.516	3797	55.39	6	135890931	135903647	protein_coding	Tnfaip2	SU>VMP
ENSRNOG00000018217	165.294	0.0633898	11.3485	165.23	0.992027	165.619	1820	50.18	1	72860218	72867930	protein_coding	Syt5	SU>VMP
ENSRNOG00000025473	0.0633898	160.323	-11.3044	160.26	0.991715	-160.658	654	48.23	15	28319136	28321476	protein_coding	Tppp2	VMP>SU
ENSRNOG00000051372	159.312	0.0633898	11.2953	159.248	0.991643	159.648	2610	52.31	6	38222555	38228379	protein_coding	Mycn	SU>VMP
ENSRNOG00000019249	0.0633898	156.669	-11.2712	156.606	0.991439	-157.011	3623	49.64	1	143283996	143315633	protein_coding	Ap3b2	VMP>SU
ENSRNOG00000025948	155.156	0.0633898	11.2572	155.092	0.991367	155.5	2977	52.26	13	53088439	53108713	protein_coding	RGD1311892	SU>VMP
ENSRNOG00000011647	180.274	2.27778	6.30642	177.996	0.991321	178.108	472	54.09	2	190007216	190008511	protein_coding	S100a6	SU>VMP
ENSRNOG00000014265	148.703	0.0633898	11.1959	148.639	0.990842	149.06	3775	45	15	41246308	41338284	protein_coding	Tnfrsf19	SU>VMP
ENSRNOG00000014963	147.731	0.0633898	11.1864	147.668	0.990779	148.091	3471	53.88	19	10423501	10460674	protein_coding	Adgrg1	SU>VMP
ENSRNOG00000010886	0.0633898	145.478	-11.1643	145.415	0.990608	-145.843	1944	46.28	4	81205404	81232813	protein_coding	Nfe2l3	VMP>SU
ENSRNOG00000033153	143.442	0.0633898	11.1439	143.379	0.990428	143.811	747	59.57	5	151823887	151824633	protein_coding	Sfn	SU>VMP
ENSRNOG00000007475	0.0633898	142.187	-11.1313	142.124	0.990342	-142.559	820	55.76	7	116632506	116634293	protein_coding	Gpihbp1	VMP>SU
ENSRNOG00000017981	318.132	5.19823	5.93546	312.933	0.990329	312.99	5043	47.3	17	77224112	77246478	protein_coding	Mcm10	SU>VMP
ENSRNOG00000045818	0.0633898	141.264	-11.1219	141.2	0.990254	-141.638	372	44.62	2	29247803	29248174	protein_coding	LOC684444	VMP>SU
ENSRNOG00000008552	2.8995	188.717	-6.02427	185.817	0.990057	-185.915	3749	46.74	3	72403993	72447801	protein_coding	P2rx3	VMP>SU
ENSRNOG00000025501	0.0633898	138.691	-11.0953	138.627	0.989984	-139.07	1317	46.52	7	75309255	75364166	protein_coding	Snx31	VMP>SU
ENSRNOG00000027742	138.016	0.0633898	11.0883	137.953	0.989869	138.398	3676	53.56	3	5624506	5654910	protein_coding	Adamtsl2	SU>VMP
ENSRNOG00000013515	0.0633898	135.146	-11.058	135.082	0.989652	-135.534	5616	51.59	5	149922352	149996334	protein_coding	Ptpru	VMP>SU
ENSRNOG00000019035	0.0633898	135.543	-11.0622	135.479	0.989652	-135.93	4157	45.54	9	95398237	95482890	protein_coding	Trpm8	VMP>SU
ENSRNOG00000018205	178.076	2.44159	6.18853	175.635	0.989574	175.744	2004	46.25	3	121596791	121624048	protein_coding	Ttl	SU>VMP
ENSRNOG00000011306	133.065	0.0633898	11.0356	133.002	0.989459	133.459	1948	56.4	1	102396538	102399248	protein_coding	Myod1	SU>VMP
ENSRNOG00000036673	133.991	0.0633898	11.0456	133.927	0.989459	134.382	1160	48.89	10	110251363	110259985	protein_coding	Sectm1b	SU>VMP
ENSRNOG00000010640	131.906	0.0633898	11.023	131.843	0.989252	132.303	2181	38.18	2	105149020	105224295	protein_coding	Agtr1b	SU>VMP
ENSRNOG00000059441	0.0633898	130.338	-11.0057	130.275	0.989117	-130.739	279	43.97	2	25007218	25016293	protein_coding	LOC100912266	VMP>SU
ENSRNOG00000014218	0.727292	129.923	-7.48091	129.196	0.988946	-129.412	2539	52.21	8	49100759	49106177	protein_coding	Tmem25	VMP>SU
ENSRNOG00000020124	128.11	0.0633898	10.9808	128.047	0.988877	128.517	726	45.68	1	166997967	167005839	protein_coding	Lrrc51	SU>VMP
ENSRNOG00000018268	128.045	0.0633898	10.9801	127.982	0.988746	128.452	2764	42.67	19	31524671	31614246	protein_coding	Hhip	SU>VMP
ENSRNOG00000004341	125.318	0.0633898	10.9491	125.255	0.988549	125.732	2866	49.49	13	47454591	47467432	protein_coding	LOC498222	SU>VMP
ENSRNOG00000029478	0.0633898	124.414	-10.9386	124.35	0.98846	-124.83	2726	47.91	7	14441476	14515212	protein_coding	Cyp4f39	VMP>SU
ENSRNOG00000027954	119.326	0.0633898	10.8784	119.262	0.987826	119.758	2763	54.53	19	55669626	55689992	protein_coding	Cdh15	SU>VMP
ENSRNOG00000014641	117.345	0.0633898	10.8542	117.281	0.987504	117.782	1347	49.12	10	14094754	14105308	protein_coding	Rpl3l	SU>VMP
ENSRNOG00000010696	0.0633898	116.211	-10.8402	116.147	0.987366	-116.652	1042	46.15	15	46372485	46381967	protein_coding	Neil2	VMP>SU
ENSRNOG00000005670	113.4	0.0633898	10.8049	113.337	0.986962	113.851	2436	46.27	4	170830851	170841187	protein_coding	Art4	SU>VMP
ENSRNOG00000012795	112.613	0.0633898	10.7948	112.55	0.986791	113.066	2600	48.4	18	3317724	3421721	protein_coding	Cables1	SU>VMP
ENSRNOG00000019044	112.944	0.0633898	10.7991	112.881	0.986791	113.396	3528	47.9	2	200328387	200331914	protein_coding	Adam30	SU>VMP
ENSRNOG00000004089	47778.6	1212.7	5.30007	46565.9	0.986735	46565.9	2652	40.43	7	94480396	94563001	protein_coding	Enpp2	SU>VMP
ENSRNOG00000027550	67.1346	3067.96	-5.51408	3000.82	0.986624	-3000.83	3603	48.91	1	65522118	65533212	protein_coding	Mzf1	VMP>SU
ENSRNOG00000049388	2719.93	58.6694	5.53482	2661.26	0.986597	2661.27	1101	41.74	X	131617798	131619728	protein_coding	Prr32	SU>VMP
ENSRNOG00000047786	2545.88	61.9034	5.362	2483.97	0.986588	2483.98	1209	38.82	17	15447716	15467359	protein_coding	NEWGENE_1308171	SU>VMP
ENSRNOG00000019643	110.348	0.0633898	10.7655	110.284	0.986486	110.809	1924	50.76	18	57021083	57031459	protein_coding	Pcyox1l	SU>VMP
ENSRNOG00000027112	0.0633898	110.993	-10.7739	110.93	0.986486	-111.451	2699	43.8	1	97712177	97719005	protein_coding	MGC114499	VMP>SU
ENSRNOG00000009514	1757.66	37.5053	5.55042	1720.15	0.986473	1720.16	2253	38.36	2	153803349	153880738	protein_coding	Mme	SU>VMP
ENSRNOG00000030743	1072.18	25.3373	5.40315	1046.85	0.986207	1046.86	1448	53.51	13	51126459	51129048	protein_coding	Myog	SU>VMP
ENSRNOG00000008412	108.19	0.0633898	10.737	108.126	0.9862	108.658	2092	48.21	4	168832910	168851652	protein_coding	Gprc5a	SU>VMP
ENSRNOG00000025120	777.886	17.5158	5.47283	760.37	0.985911	760.39	3903	51.99	7	70620766	70630338	protein_coding	Gli1	SU>VMP
ENSRNOG00000058243	0.0633898	106.783	-10.7181	106.72	0.985835	-107.256	1794	49.08	9	46414564	46475040	protein_coding	Rfx8	VMP>SU
ENSRNOG00000017606	103.822	0.0633898	10.6776	103.758	0.985313	104.306	2521	51.18	10	59566223	59581325	protein_coding	P2rx1	SU>VMP
ENSRNOG00000045972	0.0633898	102.134	-10.6539	102.071	0.985109	-102.625	930	48.6	8	40191902	40192831	protein_coding	Olr1194	VMP>SU
ENSRNOG00000026252	101.291	0.0633898	10.642	101.227	0.984919	101.785	3369	46.13	7	53275676	53316481	protein_coding	E2f7	SU>VMP
ENSRNOG00000050138	0.0633898	101.657	-10.6472	101.594	0.984919	-102.15	939	39.4	3	102740880	102741818	protein_coding	Olr766	VMP>SU
ENSRNOG00000046744	100.612	0.0633898	10.6323	100.549	0.984768	101.109	2274	42.44	18	3673915	3676188	protein_coding	Ankrd29	SU>VMP
ENSRNOG00000049014	2.80627	151.559	-5.75509	148.753	0.984528	-148.864	1413	47.38	1	71335129	71342633	protein_coding	Zscan5b	VMP>SU
ENSRNOG00000019177	10.6433	427.428	-5.32766	416.785	0.984515	-416.819	4397	49.23	18	28781349	28832428	protein_coding	Psd2	VMP>SU
ENSRNOG00000051868	1.01917	103.029	-6.65951	102.01	0.984452	-102.227	4121	45.17	10	45169409	45185411	protein_coding	RGD1561277	VMP>SU
ENSRNOG00000006263	0.0633898	98.2593	-10.5981	98.1959	0.984298	-98.7662	1207	38.15	X	128897181	128925407	protein_coding	Sh2d1a	VMP>SU
ENSRNOG00000034191	98.4942	0.0633898	10.6016	98.4308	0.984298	99.0001	2299	42.64	13	80712882	80745347	protein_coding	Fmo1	SU>VMP
ENSRNOG00000005114	1.52312	116.711	-6.25976	115.188	0.984249	-115.358	918	47.6	7	82686213	82687130	protein_coding	Tmem74	VMP>SU
ENSRNOG00000014815	97.6102	0.0633898	10.5886	97.5468	0.984081	98.1198	1173	40.07	2	227180886	227207635	protein_coding	Myoz2	SU>VMP
ENSRNOG00000043451	97.9183	0.0633898	10.5931	97.8549	0.984081	98.4266	1467	42	14	6673686	6679901	protein_coding	Spp1	SU>VMP
ENSRNOG00000049054	0.0633898	97.9937	-10.5942	97.9303	0.984081	-98.5017	1251	50.57	6	41917132	41923542	protein_coding	Ntsr2	VMP>SU
ENSRNOG00000037795	1.7214	112.039	-6.02427	110.317	0.983496	-110.482	1860	52.81	5	126812187	126821407	protein_coding	Ldlrad1	VMP>SU
ENSRNOG00000026231	92.6814	0.0633898	10.5138	92.618	0.983007	93.2129	1390	45.77	X	70408064	70414368	protein_coding	Awat1	SU>VMP
ENSRNOG00000029069	0.0633898	92.9684	-10.5183	92.905	0.983007	-93.4985	936	43.48	3	20913668	20914603	protein_coding	Olr416	VMP>SU
ENSRNOG00000029097	0.0633898	92.083	-10.5045	92.0196	0.983007	-92.6172	945	37.88	7	5817681	5818625	protein_coding	Olr886	VMP>SU
ENSRNOG00000008536	133.868	2.84528	5.5561	131.023	0.982938	131.141	1489	46.85	3	105507403	105512939	protein_coding	Actc1	SU>VMP
ENSRNOG00000014251	133.914	2.55786	5.71023	131.356	0.982938	131.48	4381	52.11	1	163073124	163129641	protein_coding	Capn5	SU>VMP
ENSRNOG00000005407	0.0633898	91.8089	-10.5002	91.7455	0.98279	-92.3445	933	49.09	4	72480540	72481472	protein_coding	Olr812	VMP>SU
ENSRNOG00000039236	90.2845	0.0633898	10.476	90.2211	0.982524	90.8273	939	46.33	8	43282828	43283766	protein_coding	Olr1306	SU>VMP
ENSRNOG00000026296	89.3896	0.0633898	10.4616	89.3262	0.982278	89.9368	2808	37.68	1	144586260	144601335	protein_coding	Saxo2	SU>VMP
ENSRNOG00000011705	261.68	6.03959	5.43721	255.64	0.982271	255.698	2063	41.77	2	95424251	95472115	protein_coding	Stmn2	SU>VMP
ENSRNOG00000013426	261.226	7.77395	5.07051	253.452	0.982212	253.503	2536	52.27	1	218466289	218476224	protein_coding	Mrgprf	SU>VMP
ENSRNOG00000037838	0.857318	92.6031	-6.75509	91.7458	0.982133	-91.9941	2874	35.07	X	78259409	78284180	protein_coding	RGD1560455	VMP>SU
ENSRNOG00000000055	88.5399	0.0633898	10.4479	88.4765	0.982025	89.0912	1252	46.42	13	90982814	90992406	protein_coding	Fcrl6	SU>VMP
ENSRNOG00000049421	89.0561	0.0633898	10.4562	88.9928	0.982025	89.6049	933	39.01	8	42301472	42302404	protein_coding	Olr1239	SU>VMP
ENSRNOG00000000017	0.0633898	87.5789	-10.4321	87.5155	0.981746	-88.1351	1280	42.37	4	25435873	25446461	protein_coding	Steap1	VMP>SU
ENSRNOG00000010911	87.275	0.0633898	10.4271	87.2116	0.981746	87.8328	1680	52.36	8	111970288	111984572	protein_coding	Tmem108	SU>VMP
ENSRNOG00000015518	86.5537	0.0633898	10.4151	86.4903	0.981539	87.1152	941	48.63	1	256806472	256813711	protein_coding	Rbp4	SU>VMP
ENSRNOG00000020380	85.4279	0.0633898	10.3962	85.3645	0.981263	85.9953	644	55.32	1	87045335	87047223	protein_coding	Lgals7	SU>VMP
ENSRNOG00000020385	225.46	6.71439	5.06948	218.746	0.981115	218.805	1442	50.93	1	226091774	226108332	protein_coding	Fads3	SU>VMP
ENSRNOG00000019086	0.0633898	84.9009	-10.3873	84.8375	0.980997	-85.471	3736	39.95	X	113372240	113474164	protein_coding	Gucy2f	VMP>SU
ENSRNOG00000009779	83.5453	0.0633898	10.3641	83.4819	0.980727	84.1228	1724	53.63	7	143596511	143603803	protein_coding	Krt8	SU>VMP
ENSRNOG00000020157	83.1191	0.0633898	10.3567	83.0557	0.980727	83.6989	1692	48.91	18	27331236	27336829	protein_coding	Wnt8a	SU>VMP
ENSRNOG00000049431	83.9183	0.0633898	10.3705	83.8549	0.980727	84.4937	936	39.96	3	103248396	103249331	protein_coding	Olr786	SU>VMP
ENSRNOG00000013290	0.525753	83.7276	-7.31517	83.2018	0.980671	-83.5228	3859	42.43	1	174385424	174411141	protein_coding	Nrip3	VMP>SU
ENSRNOG00000037687	5.03026	210.245	-5.38529	205.214	0.980602	-205.285	2674	38.55	7	81924050	82059789	protein_coding	Rspo2	VMP>SU
ENSRNOG00000024331	82.6446	0.0633898	10.3485	82.5812	0.980399	83.2271	1204	51.04	1	89060581	89068348	protein_coding	Upk1a	SU>VMP
ENSRNOG00000003947	81.6608	0.0633898	10.3312	81.5974	0.980077	82.2489	1855	48.01	10	54761871	54967585	protein_coding	Ntn1	SU>VMP
ENSRNOG00000038068	0.0633898	81.1184	-10.3216	81.055	0.980077	-81.7095	3491	45.92	15	77733402	77736892	protein_coding	Pcdh9	VMP>SU
ENSRNOG00000057227	0.848154	84.566	-6.63961	83.7179	0.98007	-83.9807	5831	39.2	X	1031035	1076850	protein_coding	LOC100363372	VMP>SU
ENSRNOG00000027552	0.0633898	79.6872	-10.2959	79.6238	0.979479	-80.2867	1886	50.82	4	157735748	157743199	protein_coding	Tapbpl	VMP>SU
ENSRNOG00000014847	0.0633898	78.1416	-10.2676	78.0782	0.97916	-78.7504	1524	64.63	1	177764445	177765968	protein_coding	Rassf10	VMP>SU
ENSRNOG00000016983	4.80854	169.802	-5.14211	164.993	0.978714	-165.073	5923	51.6	15	33634422	33656089	protein_coding	Myh7	VMP>SU
ENSRNOG00000000035	77.0074	0.0633898	10.2465	76.944	0.978536	77.6232	645	38.83	14	1937041	1957579	protein_coding	Tmed11	SU>VMP
ENSRNOG00000006830	0.0633898	76.9102	-10.2447	76.8468	0.978536	-77.5267	2118	47.42	3	122662086	122679128	protein_coding	Tgm6	VMP>SU
ENSRNOG00000002960	77.3877	0.57772	7.06559	76.81	0.978375	77.1343	1925	41.52	X	6791136	6815583	protein_coding	Ndp	SU>VMP
ENSRNOG00000027489	0.0633898	75.5368	-10.2187	75.4734	0.978162	-76.1621	3915	53.24	12	51214192	51250230	protein_coding	Mn1	VMP>SU
ENSRNOG00000007049	74.8072	0.0633898	10.2047	74.7438	0.977784	75.4372	1960	47.92	14	108826831	108921669	protein_coding	Bcl11a	SU>VMP
ENSRNOG00000010883	74.594	0.0633898	10.2006	74.5306	0.977784	75.2255	3294	51.44	3	164822111	164843395	protein_coding	Pard6b	SU>VMP
ENSRNOG00000011277	74.2766	0.0633898	10.1944	74.2132	0.977784	74.9101	1061	42.19	8	55504359	55508259	protein_coding	Btg4	SU>VMP
ENSRNOG00000022957	74.4484	0.0633898	10.1978	74.385	0.977784	75.0808	1067	40.3	18	52550739	52551805	protein_coding	Ctxn3	SU>VMP
ENSRNOG00000023030	0.0633898	73.1515	-10.1724	73.0881	0.977396	-73.7926	2061	40.07	11	57108956	57183270	protein_coding	Cd96	VMP>SU
ENSRNOG00000004442	82.3984	1.16434	6.14503	81.234	0.977088	81.4661	6046	46.99	6	124786097	124872277	protein_coding	RGD1311756	SU>VMP
ENSRNOG00000021526	0.0633898	72.1984	-10.1535	72.135	0.977055	-72.8461	1310	54.79	5	160176124	160179978	protein_coding	Slc25a34	VMP>SU
ENSRNOG00000036631	0.0633898	72.1546	-10.1526	72.0912	0.977055	-72.8026	1600	58.44	1	226993250	226994849	protein_coding	Ptgdr2	VMP>SU
ENSRNOG00000022483	71.3569	0.0633898	10.1366	71.2935	0.976664	72.0106	2064	48.97	12	24348321	24365324	protein_coding	Trim50	SU>VMP
ENSRNOG00000034258	0.0633898	71.5142	-10.1398	71.4508	0.976664	-72.1667	12117	39.53	3	53563194	53658132	protein_coding	Xirp2	VMP>SU
ENSRNOG00000043390	71.2449	0.0633898	10.1343	71.1815	0.976664	71.8993	2696	40.06	7	92993330	93502591	protein_coding	Samd12	SU>VMP
ENSRNOG00000053711	0.0633898	71.0935	-10.1313	71.0301	0.976664	-71.749	945	43.92	1	172752416	172753360	protein_coding	Olr268	VMP>SU
ENSRNOG00000003616	70.5445	0.0633898	10.1201	70.4811	0.976194	71.204	3719	41.11	13	92894431	92988137	protein_coding	Grem2	SU>VMP
ENSRNOG00000049064	70.5253	0.0633898	10.1197	70.4619	0.976194	71.1849	939	39.72	8	19081540	19082478	protein_coding	Olr1135	SU>VMP
ENSRNOG00000003494	1.473	90.7717	-5.94542	89.2987	0.975964	-89.4964	6377	52.01	13	51134525	51183269	protein_coding	Ppfia4	VMP>SU
ENSRNOG00000046392	69.1287	0.0633898	10.0908	69.0653	0.975701	69.7986	996	40.56	1	150067242	150068237	protein_coding	Olr23	SU>VMP
ENSRNOG00000017718	1.23794	78.0012	-5.97748	76.7632	0.975547	-76.9956	1842	49.14	18	29579145	29585740	protein_coding	Tmco6	VMP>SU
ENSRNOG00000000012	0.0633898	68.0895	-10.069	68.0261	0.975189	-68.7673	993	54.38	3	147643250	147649504	protein_coding	Tcf15	VMP>SU
ENSRNOG00000003998	68.8654	0.0633898	10.0853	68.8021	0.975189	69.5373	1693	50.04	10	82770905	82785142	protein_coding	Sgca	SU>VMP
ENSRNOG00000015139	0.0633898	68.2268	-10.0719	68.1634	0.975189	-68.9035	2100	53.02	17	9736577	9744420	protein_coding	F12	VMP>SU
ENSRNOG00000017381	0.0633898	68.4107	-10.0758	68.3473	0.975189	-69.086	3030	51.37	16	6970342	6985579	protein_coding	Itih4	VMP>SU
ENSRNOG00000048145	0.0633898	68.2268	-10.0719	68.1634	0.975189	-68.9035	3906	50.83	6	79254339	79258611	protein_coding	Sstr1	VMP>SU
ENSRNOG00000023778	71.685	0.807071	6.47283	70.8779	0.974788	71.1729	3608	45.23	17	21634551	21739408	protein_coding	Gcnt2	SU>VMP
ENSRNOG00000014870	67.7864	0.0633898	10.0625	67.723	0.974722	68.4665	3475	49.97	10	58810058	58834538	protein_coding	Slc13a5	SU>VMP
ENSRNOG00000027849	0.0633898	67.577	-10.0581	67.5136	0.974722	-68.2588	1916	48.25	10	86795787	86812325	protein_coding	Wipf2	VMP>SU
ENSRNOG00000032576	67.1346	0.0633898	10.0486	67.0712	0.974722	67.8198	5187	37.63	2	111057291	111793326	protein_coding	Nlgn1	SU>VMP
ENSRNOG00000043130	0.0633898	67.681	-10.0603	67.6176	0.974722	-68.3619	1413	43.76	14	15448485	15451121	protein_coding	RGD1565660	VMP>SU
ENSRNOG00000048191	0.0633898	67.7714	-10.0622	67.708	0.974722	-68.4516	2174	47.29	6	127927650	127934162	protein_coding	RGD1565462	VMP>SU
ENSRNOG00000052303	0.0633898	67.1439	-10.0488	67.0805	0.974722	-67.829	936	47.12	15	27330558	27331493	protein_coding	LOC103693383	VMP>SU
ENSRNOG00000012278	1356.85	22793.2	-4.07027	21436.4	0.974335	-21436.4	4242	37.35	2	51672722	51750369	protein_coding	Fgf10	VMP>SU
ENSRNOG00000054695	34825.8	1452.43	4.58362	33373.4	0.974335	33373.4	4330	38.39	3	71747956	71845232	protein_coding	Calcrl	SU>VMP
ENSRNOG00000013907	66.8566	0.0633898	10.0426	66.7932	0.974309	67.544	5201	47.52	19	23389375	23405039	protein_coding	Sall1	SU>VMP
ENSRNOG00000028082	0.0633898	66.6501	-10.0381	66.5868	0.974309	-67.3391	1170	45.72	5	70592871	70599428	protein_coding	Tal2	VMP>SU
ENSRNOG00000011800	3809.89	174.316	4.44997	3635.57	0.974249	3635.58	1822	46.15	2	225310624	225322272	protein_coding	F3	SU>VMP
ENSRNOG00000029148	3341.39	149.635	4.48093	3191.75	0.974233	3191.75	3234	39.28	8	4440876	4669014	protein_coding	Pdgfd	SU>VMP
ENSRNOG00000027592	3161.58	195.507	4.01535	2966.07	0.974223	2966.08	2179	44.77	4	171069191	171176581	protein_coding	Rerg	SU>VMP
ENSRNOG00000017469	2794.05	168.888	4.04822	2625.16	0.974197	2625.16	1415	37.42	1	237893966	237910012	protein_coding	Anxa1	SU>VMP
ENSRNOG00000021750	1858.58	98.5057	4.23785	1760.08	0.974085	1760.08	958	55.05	3	148215540	148216718	protein_coding	Id1	SU>VMP
ENSRNOG00000018225	118.587	3.23585	5.19565	115.351	0.973973	115.468	4035	51.22	3	150910398	150918525	protein_coding	Tp53inp2	SU>VMP
ENSRNOG00000029792	1297.95	43.8099	4.88884	1254.14	0.973924	1254.15	2650	38.43	17	14607442	14627937	protein_coding	Ogn	SU>VMP
ENSRNOG00000006526	1213.51	70.2668	4.11019	1143.24	0.973862	1143.25	5081	37.76	4	14318274	14490446	protein_coding	Sema3c	SU>VMP
ENSRNOG00000016299	1149.21	70.0631	4.03584	1079.15	0.973832	1079.16	2366	52.97	5	72283313	72287669	protein_coding	Klf4	SU>VMP
ENSRNOG00000012258	825.146	32.9615	4.64579	792.184	0.973546	792.198	2256	45.14	1	178940516	179010257	protein_coding	Rras2	SU>VMP
ENSRNOG00000011907	0.0633898	64.5811	-9.99265	64.5177	0.973402	-65.287	1269	46.02	10	87391623	87407634	protein_coding	Krt23	VMP>SU
ENSRNOG00000014233	64.8734	0.0633898	9.99916	64.81	0.973402	65.5768	1383	53.76	10	88055841	88060561	protein_coding	Krt19	SU>VMP
ENSRNOG00000047574	0.0633898	64.7459	-9.99632	64.6825	0.973402	-65.4503	7021	39.48	6	112133204	114067564	protein_coding	Nrxn3	VMP>SU
ENSRNOG00000018286	727.292	34.1409	4.41296	693.151	0.973369	693.165	1841	46.04	3	60445666	60460724	protein_coding	Chrna1	SU>VMP
ENSRNOG00000055519	29.0917	684.867	-4.55715	655.776	0.973267	-655.791	1772	48.39	1	87563975	87568989	protein_coding	Zfp30	VMP>SU
ENSRNOG00000013194	672.884	27.6776	4.60357	645.206	0.973244	645.223	5396	49.09	1	53360157	53499445	protein_coding	Rps6ka2	SU>VMP
ENSRNOG00000026745	2.82443	111.472	-5.30257	108.647	0.972935	-108.777	5899	48.08	10	39655455	39719312	protein_coding	Acsl6	VMP>SU
ENSRNOG00000027359	63.1166	0.0633898	9.95955	63.0532	0.972916	63.8349	1197	45.78	18	30774205	30775401	protein_coding	Slc25a2	SU>VMP
ENSRNOG00000053656	0.0633898	63.61	-9.97079	63.5466	0.972916	-64.3241	1217	37.5	4	163628640	163649637	protein_coding	LOC690020	VMP>SU
ENSRNOG00000029571	25.9233	538.48	-4.37657	512.557	0.972742	-512.576	1287	47.69	7	2780930	2786949	protein_coding	Coq10a	VMP>SU
ENSRNOG00000015618	520.563	20.5909	4.65999	499.972	0.972679	499.994	4994	48.47	16	4469468	4489860	protein_coding	Wnt5a	SU>VMP
ENSRNOG00000013380	62.7467	0.0633898	9.95108	62.6834	0.972344	63.4683	1716	46.32	3	111078619	111087347	protein_coding	Rhov	SU>VMP
ENSRNOG00000017993	62.1058	0.0633898	9.93626	62.0424	0.972344	62.8331	3434	50.2	19	56742835	56772904	protein_coding	Abcb10	SU>VMP
ENSRNOG00000027014	0.0633898	62.5132	-9.9457	62.4499	0.972344	-63.2369	3862	52.56	17	5320987	5326873	protein_coding	Spata31d1d	VMP>SU
ENSRNOG00000046476	62.3393	0.0633898	9.94168	62.2759	0.972344	63.0645	1283	40.74	17	4105890	4110538	protein_coding	Ctsj	SU>VMP
ENSRNOG00000006302	0.406308	63.0177	-7.27704	62.6114	0.972252	-63.0329	3045	44.43	8	85059051	85097468	protein_coding	Gclc	VMP>SU
ENSRNOG00000025676	17.6725	402.863	-4.51071	385.191	0.971865	-385.217	2162	51.34	8	130581062	130612510	protein_coding	Fam198a	VMP>SU
ENSRNOG00000055872	23.2733	402.863	-4.11354	379.59	0.971792	-379.612	930	38.92	3	76790186	76791115	protein_coding	Olr635	VMP>SU
ENSRNOG00000014656	61.7096	0.0633898	9.92703	61.6462	0.971763	62.4404	319	51.47	1	213648787	213650247	protein_coding	Cox8b	SU>VMP
ENSRNOG00000028266	61.4046	0.0633898	9.91988	61.3412	0.971763	62.1381	1792	42.97	3	72589842	72602548	protein_coding	Lrrc55	SU>VMP
ENSRNOG00000043412	0.0633898	61.7527	-9.92804	61.6893	0.971763	-62.4831	788	50.76	7	29281252	29282039	protein_coding	RGD1561102	VMP>SU
ENSRNOG00000009636	60.6077	0.0633898	9.90103	60.5443	0.971221	61.3485	5027	46.02	4	84678975	84740909	protein_coding	Scrn1	SU>VMP
ENSRNOG00000023521	0.0633898	60.6461	-9.90195	60.5827	0.971221	-61.3865	3535	51.59	1	84473071	84491466	protein_coding	Map3k10	VMP>SU
ENSRNOG00000028404	60.4212	0.0633898	9.89659	60.3578	0.971221	61.1637	1739	55.79	10	86303727	86312762	protein_coding	Ppp1r1b	SU>VMP
ENSRNOG00000004400	345.025	17.8702	4.27107	327.155	0.971191	327.183	1900	46.13	7	67341080	67345308	protein_coding	Avpr1a	SU>VMP
ENSRNOG00000025883	0.0633898	59.4388	-9.87294	59.3754	0.970705	-60.1907	1000	54.56	20	5733482	5754773	protein_coding	Ip6k3	VMP>SU
ENSRNOG00000031514	0.0633898	60.0009	-9.88652	59.9375	0.970705	-60.7474	951	44.16	3	103556674	103557624	protein_coding	Olr792	VMP>SU
ENSRNOG00000047095	59.5057	0.0633898	9.87456	59.4423	0.970705	60.2569	522	50.19	X	158569056	158569577	protein_coding	LOC102550080	SU>VMP
ENSRNOG00000009198	0.605446	61.205	-6.65951	60.5996	0.970564	-60.9644	900	50.93	8	111600532	111668808	protein_coding	Rab6b	VMP>SU
ENSRNOG00000007510	0.784142	61.8954	-6.30257	61.1113	0.970357	-61.4354	2514	42.64	2	124054282	124056795	protein_coding	Bbs12	VMP>SU
ENSRNOG00000015076	17.0368	293.836	-4.10828	276.799	0.970344	-276.83	4550	54.99	4	116261796	116278615	protein_coding	Cyp26b1	VMP>SU
ENSRNOG00000015614	0.0633898	58.5983	-9.85239	58.5349	0.970202	-59.3583	2570	50.22	3	155160481	155262941	protein_coding	Ppp1r16b	VMP>SU
ENSRNOG00000021149	0.0633898	59.0379	-9.86317	58.9745	0.970202	-59.7936	2146	51.43	1	102207096	102255459	protein_coding	Ush1c	VMP>SU
ENSRNOG00000027601	0.0633898	58.5868	-9.85211	58.5234	0.970202	-59.3469	2126	40.2	X	116578527	116638508	protein_coding	Lhfpl1	VMP>SU
ENSRNOG00000029147	58.6344	0.0633898	9.85328	58.571	0.970202	59.394	1853	41.17	11	14005732	14014962	protein_coding	Rbm11	SU>VMP
ENSRNOG00000004476	273.741	8.91948	4.93971	264.821	0.970064	264.867	2242	43.85	7	63094911	63165159	protein_coding	Wif1	SU>VMP
ENSRNOG00000055454	11.5596	272.133	-4.55715	260.573	0.969959	-260.613	1652	41.03	X	105011489	105037801	protein_coding	Arl13a	VMP>SU
ENSRNOG00000051578	17.5251	276.665	-3.98065	259.14	0.96994	-259.17	2070	37.49	1	61314070	61326280	protein_coding	Zfp51	VMP>SU
ENSRNOG00000013593	266.398	16.5183	4.01144	249.879	0.96971	249.911	1026	54	7	125920357	125925430	protein_coding	Upk3a	SU>VMP
ENSRNOG00000000065	0.0633898	57.9701	-9.83684	57.9067	0.969588	-58.7363	2772	45.05	14	2328750	2371883	protein_coding	Pde6b	VMP>SU
ENSRNOG00000036598	254.04	11.3483	4.48451	242.692	0.969486	242.733	2079	39.78	1	257517242	257883971	protein_coding	LOC685933	SU>VMP
ENSRNOG00000015105	57.0425	0.0633898	9.81357	56.9791	0.968944	57.818	2183	46.31	5	78334284	78356460	protein_coding	Bspry	SU>VMP
ENSRNOG00000019306	0.0633898	56.6526	-9.80368	56.5892	0.968944	-57.4322	3546	49.25	1	219688451	219719272	protein_coding	Syt12	VMP>SU
ENSRNOG00000010803	7.8863	222.06	-4.81546	214.174	0.96853	-214.228	2665	40.68	1	112833944	112947451	protein_coding	Gabra5	VMP>SU
ENSRNOG00000049856	2.77064	89.5251	-5.014	86.7545	0.968274	-86.8993	1269	44.05	16	19541593	19544727	protein_coding	Zfp617	VMP>SU
ENSRNOG00000028911	0.0633898	55.5673	-9.77577	55.5039	0.968268	-56.3583	936	40.6	7	16009639	16010574	protein_coding	Olr920	VMP>SU
ENSRNOG00000053263	0.0633898	55.1867	-9.76586	55.1233	0.968268	-55.9817	945	42.75	3	75518280	75519224	protein_coding	Olr566	VMP>SU
ENSRNOG00000055259	218.188	12.5895	4.11528	205.598	0.968202	205.639	1917	52.16	1	81474553	81492631	protein_coding	Phldb3	SU>VMP
ENSRNOG00000008919	206.274	6.59916	4.96614	199.675	0.967985	199.737	3261	43.57	8	120323897	120446507	protein_coding	Arpp21	SU>VMP
ENSRNOG00000008594	0.0633898	54.2686	-9.74165	54.2053	0.967542	-55.0737	2726	37.26	4	23714752	23718047	protein_coding	RGD1564345	VMP>SU
ENSRNOG00000039892	54.5469	0.0633898	9.74903	54.4835	0.967542	55.3488	969	39.01	8	21163998	21164966	protein_coding	Olr1185	SU>VMP
ENSRNOG00000042018	0.0633898	54.441	-9.74623	54.3776	0.967542	-55.2441	492	38.92	4	166800253	166803127	protein_coding	RGD1306750	VMP>SU
ENSRNOG00000045595	54.1034	0.0633898	9.73725	54.04	0.967542	54.9103	1304	54.1	9	9909948	9912276	protein_coding	Tnfsf9	SU>VMP
ENSRNOG00000055822	54.9904	0.0633898	9.76071	54.927	0.967542	55.7875	965	39.95	X	153072908	153080915	protein_coding	Xlr4a	SU>VMP
ENSRNOG00000059227	0.0633898	54.8499	-9.75702	54.7865	0.967542	-55.6486	2859	44.11	4	159403501	159425629	protein_coding	Akap3	VMP>SU
ENSRNOG00000039745	6.37044	185.258	-4.862	178.888	0.967062	-178.954	3658	47.94	13	48575091	48596515	protein_coding	Pm20d1	VMP>SU
ENSRNOG00000036601	83.1911	2.09461	5.31168	81.0965	0.966812	81.2702	3029	41.98	1	256226179	256368813	protein_coding	Exoc6	SU>VMP
ENSRNOG00000004040	6.5228	175.236	-4.74767	168.714	0.96655	-168.78	4866	41.44	10	98237141	98294522	protein_coding	Abca8	VMP>SU
ENSRNOG00000009209	1.79209	81.2758	-5.50311	79.4837	0.966214	-79.674	4039	47.81	15	93303382	93307420	protein_coding	Slitrk1	VMP>SU
ENSRNOG00000025117	2.57448	81.9987	-4.99325	79.4242	0.966214	-79.581	1965	50.2	10	14062331	14066918	protein_coding	Noxo1	VMP>SU
ENSRNOG00000005246	52.2158	0.0633898	9.68602	52.1524	0.966122	53.0443	1782	53.95	3	170550314	170558194	protein_coding	Tfap2c	SU>VMP
ENSRNOG00000014481	0.0633898	52.0944	-9.68266	52.031	0.966122	-52.9243	1129	44.79	17	22619891	22688307	protein_coding	Adtrp	VMP>SU
ENSRNOG00000016432	0.0633898	52.9309	-9.70565	52.8675	0.966122	-53.751	1951	46.07	2	252500146	252505971	protein_coding	LOC56764	VMP>SU
ENSRNOG00000023633	8.37052	167.737	-4.32474	159.366	0.965978	-159.425	766	47.84	8	59344083	59352132	protein_coding	Crabp1	VMP>SU
ENSRNOG00000004572	0.37765	52.8202	-7.12789	52.4426	0.965962	-52.9248	1602	41.64	7	15242227	15250411	protein_coding	Zfp472	VMP>SU
ENSRNOG00000029903	9.22848	161.267	-4.12721	152.038	0.965465	-152.094	3318	36.28	16	28372411	28716885	protein_coding	Spock3	VMP>SU
ENSRNOG00000005269	51.3218	0.0633898	9.66111	51.2584	0.965373	52.161	5067	49.25	10	11240138	11284332	protein_coding	Srl	SU>VMP
ENSRNOG00000023446	51.642	0.0633898	9.67008	51.5786	0.965373	52.4773	4104	44.22	14	3284089	3300200	protein_coding	Btbd8	SU>VMP
ENSRNOG00000033796	0.0633898	51.9823	-9.67956	51.9189	0.965373	-52.8135	4809	47.75	8	33433905	33463467	protein_coding	Kcnj5	VMP>SU
ENSRNOG00000036622	51.9494	0.0633898	9.67864	51.886	0.965373	52.781	1336	37.98	1	229030233	229055127	protein_coding	Glyatl1	SU>VMP
ENSRNOG00000019776	154.168	5.4278	4.828	148.741	0.965176	148.819	1446	46.92	1	144069638	144200397	protein_coding	Sh3gl3	SU>VMP
ENSRNOG00000055382	153.77	5.75519	4.73977	148.015	0.965176	148.091	2762	36.69	2	50099576	50499799	protein_coding	Hcn1	SU>VMP
ENSRNOG00000007415	153.02	9.23998	4.04969	143.78	0.964762	143.837	2803	48.96	3	15560712	15582344	protein_coding	Ptgs1	SU>VMP
ENSRNOG00000010199	52.9331	0.595951	6.47283	52.3371	0.964717	52.7359	3712	38.55	2	179769009	179842547	protein_coding	Glrb	SU>VMP
ENSRNOG00000005790	50.2631	0.0633898	9.63103	50.1997	0.964503	51.1152	1265	42.54	7	60305006	60309878	protein_coding	RGD1306474	SU>VMP
ENSRNOG00000008471	50.5942	0.0633898	9.64051	50.5308	0.964503	51.4422	5374	52.68	13	52976507	53023103	protein_coding	Kif21b	SU>VMP
ENSRNOG00000032417	0.0633898	50.3579	-9.63375	50.2945	0.964503	-51.2088	1381	45.82	10	18485514	18506337	protein_coding	Gabrp	VMP>SU
ENSRNOG00000046796	50.5942	0.0633898	9.64051	50.5308	0.964503	51.4422	939	38.98	8	18795525	18796463	protein_coding	Olr1124	SU>VMP
ENSRNOG00000058102	0.0633898	50.6097	-9.64095	50.5463	0.964503	-51.4575	933	42.82	8	40707068	40708139	protein_coding	Olr1214	VMP>SU
ENSRNOG00000059507	145.167	4.84405	4.90536	140.323	0.964477	140.409	4749	51.74	3	9267122	9326993	protein_coding	Lamc3	SU>VMP
ENSRNOG00000020295	4.61773	139.403	-4.91594	134.786	0.963915	-134.875	2801	52.59	5	173646195	173653905	protein_coding	Plekhn1	VMP>SU
ENSRNOG00000002640	49.5954	0.0633898	9.61174	49.532	0.963701	50.456	2577	41.19	13	26903052	26923250	protein_coding	Serpinb5	SU>VMP
ENSRNOG00000003585	1.78477	72.9108	-5.35233	71.126	0.963399	-71.3271	3075	38.16	X	14019961	14109568	protein_coding	Sytl5	VMP>SU
ENSRNOG00000003228	58.6723	1.12847	5.70024	57.5438	0.963274	57.8255	1895	55.54	X	13114569	13116743	protein_coding	Mid1ip1	SU>VMP
ENSRNOG00000010649	6.40551	135.273	-4.40042	128.868	0.963212	-128.943	4653	41.26	2	83393282	84094315	protein_coding	Ctnnd2	VMP>SU
ENSRNOG00000025503	6.32428	131.368	-4.37657	125.044	0.962884	-125.121	1299	53.04	19	52119992	52139633	protein_coding	Slc38a8	VMP>SU
ENSRNOG00000003207	49.0309	0.0633898	9.59523	48.9675	0.962841	49.8988	3775	52.81	10	91254058	91281418	protein_coding	Fmnl1	SU>VMP
ENSRNOG00000014132	48.874	0.0633898	9.5906	48.8106	0.962841	49.7439	1866	51.5	1	79898551	79911513	protein_coding	Mypop	SU>VMP
ENSRNOG00000027730	0.0633898	48.1354	-9.56863	48.072	0.962841	-49.0151	1915	43.52	8	52751854	52763598	protein_coding	Nxpe1	VMP>SU
ENSRNOG00000034164	48.165	0.0633898	9.56952	48.1016	0.962841	49.0443	6805	37.46	13	113890272	113927877	protein_coding	Cr2	SU>VMP
ENSRNOG00000038459	48.1676	0.0633898	9.5696	48.1042	0.962841	49.0468	1729	55.18	8	62368998	62374504	protein_coding	Ulk3	SU>VMP
ENSRNOG00000045574	0.0633898	48.3436	-9.57486	48.2802	0.962841	-49.2205	929	49.08	12	38965063	38975400	protein_coding	Morn3	VMP>SU
ENSRNOG00000007993	1.04271	57.7582	-5.79161	56.7154	0.962631	-57.0104	4702	52.93	14	80195715	80229214	protein_coding	Sh3tc1	VMP>SU
ENSRNOG00000018748	51.8523	0.806802	6.00605	51.0455	0.962384	51.3976	1918	57.44	10	56822756	56826479	protein_coding	Slc16a11	SU>VMP
ENSRNOG00000002555	47.7834	0.0633898	9.55804	47.72	0.961941	48.6678	1143	38.1	13	27312498	27354052	protein_coding	Serpinb7	SU>VMP
ENSRNOG00000006804	47.7624	0.0633898	9.55741	47.6991	0.961941	48.6471	1065	43.19	5	8916633	8956119	protein_coding	Ppp1r42	SU>VMP
ENSRNOG00000016750	47.1981	0.0633898	9.54026	47.1347	0.961941	48.0905	1797	53.15	1	256382791	256386729	protein_coding	Cyp26a1	SU>VMP
ENSRNOG00000042555	47.4321	0.0633898	9.5474	47.3687	0.961941	48.3213	2779	41.96	11	64488194	64512053	protein_coding	RGD1306995	SU>VMP
ENSRNOG00000060071	0.0633898	47.8649	-9.5605	47.8015	0.961941	-48.7482	933	39.44	4	1436254	1437186	protein_coding	Olr1232	VMP>SU
ENSRNOG00000011992	1.56407	70.3927	-5.49205	68.8287	0.961924	-69.0474	2361	43.63	16	22361998	22395183	protein_coding	Slc18a1	VMP>SU
ENSRNOG00000013240	46.5219	0.0633898	9.51944	46.4585	0.960952	47.4237	1473	45.15	2	54952821	54963448	protein_coding	Ptger4	SU>VMP
ENSRNOG00000023474	0.0633898	46.6914	-9.52469	46.628	0.960952	-47.5909	2836	35.14	9	12633990	12650938	protein_coding	Dazl	VMP>SU
ENSRNOG00000033059	0.0633898	46.2672	-9.51152	46.2038	0.960952	-47.1727	3387	51.86	7	142322172	142352382	protein_coding	Galnt6	VMP>SU
ENSRNOG00000035500	0.0633898	46.1294	-9.50722	46.066	0.960952	-47.0368	108	48.15	11	16052868	16052975	miRNA	Mirlet7c-1	VMP>SU
ENSRNOG00000056849	0.0633898	46.4842	-9.51828	46.4208	0.960952	-47.3866	413	39.8	X	22369521	22399901	lincRNA	Kantr	VMP>SU
ENSRNOG00000061687	0.0633898	46.6551	-9.52357	46.5917	0.960952	-47.5551	1420	39.58	2	177433733	177535189	lincRNA	LOC103690241	VMP>SU
ENSRNOG00000030719	1.97232	66.9162	-5.08439	64.9439	0.960137	-65.1426	11622	41.27	16	78539489	78850222	protein_coding	Csmd1	VMP>SU
ENSRNOG00000007062	5.76073	111.685	-4.27704	105.924	0.959999	-106.01	3676	49.41	6	126170720	126279682	protein_coding	Rin3	VMP>SU
ENSRNOG00000001217	45.5348	0.0633898	9.4885	45.4714	0.95995	46.4508	951	60.15	20	11489456	11490406	protein_coding	Lrrc3	SU>VMP
ENSRNOG00000006383	0.0633898	46.0415	-9.50447	45.9781	0.95995	-46.9502	2087	53.28	4	95498003	95500089	protein_coding	Atoh1	VMP>SU
ENSRNOG00000013867	45.5608	0.0633898	9.48933	45.4974	0.95995	46.4764	4260	46.94	18	32273770	32359824	protein_coding	Fgf1	SU>VMP
ENSRNOG00000014902	45.8449	0.0633898	9.49829	45.7815	0.95995	46.7564	1951	45.75	1	7039162	7064870	protein_coding	Stx11	SU>VMP
ENSRNOG00000019626	0.0633898	45.0756	-9.47388	45.0122	0.95995	-45.9984	2318	46.23	1	65576535	65587186	protein_coding	Slc27a5	VMP>SU
ENSRNOG00000025781	0.0633898	45.164	-9.47671	45.1006	0.95995	-46.0855	4661	48.4	1	264268338	264294630	protein_coding	Sec31b	VMP>SU
ENSRNOG00000037124	0.0633898	46.0415	-9.50447	45.9781	0.95995	-46.9502	1820	40.5	3	118268739	118427851	protein_coding	Fam227b	VMP>SU
ENSRNOG00000008416	1.93372	65.1603	-5.07455	63.2266	0.959651	-63.4299	1510	46.45	4	78378144	78385577	protein_coding	Gimap5	VMP>SU
ENSRNOG00000024899	108.118	4.63061	4.54527	103.488	0.959648	103.588	1138	41.37	14	15253125	15258207	protein_coding	Cxcl13	SU>VMP
ENSRNOG00000009851	107.105	5.93277	4.17417	101.172	0.959254	101.258	4478	41.86	2	44512895	44592053	protein_coding	Slc38a9	SU>VMP
ENSRNOG00000036615	107.482	5.95364	4.17417	101.528	0.959254	101.614	866	41.39	1	241338704	241460868	protein_coding	RGD1560242	SU>VMP
ENSRNOG00000004306	44.799	0.0633898	9.465	44.7356	0.958905	45.7259	5815	51.56	7	71036565	71044045	protein_coding	Zbtb39	SU>VMP
ENSRNOG00000007484	44.9085	0.0633898	9.46852	44.8451	0.958905	45.8338	2499	44.08	3	93178163	93216495	protein_coding	Ehf	SU>VMP
ENSRNOG00000031638	0.0633898	44.7212	-9.46249	44.6578	0.958905	-45.6493	906	45.03	X	116399611	116400516	protein_coding	Zcchc16	VMP>SU
ENSRNOG00000047393	44.1061	0.0633898	9.44251	44.0427	0.958905	45.0436	1369	53.74	7	143629455	143633131	protein_coding	Krt18	SU>VMP
ENSRNOG00000049448	0.0633898	44.1752	-9.44477	44.1119	0.958905	-45.1116	945	40.32	3	72997805	72998749	protein_coding	Olr445	VMP>SU
ENSRNOG00000005652	5.9678	104.531	-4.13059	98.5637	0.958633	-98.6502	4328	38.63	4	138269142	138787525	protein_coding	Cntn4	VMP>SU
ENSRNOG00000048831	63.3429	1.97859	5.00064	61.3643	0.958498	61.5677	4467	45.24	20	28815039	28819505	protein_coding	Sowahc	SU>VMP
ENSRNOG00000000567	98.7805	3.66874	4.75087	95.1117	0.958019	95.2303	5617	53.77	20	30339673	30406295	protein_coding	Unc5b	SU>VMP
ENSRNOG00000000728	100.265	5.47182	4.19565	94.7932	0.957723	94.886	1300	37.13	20	295250	310380	protein_coding	Clic2	SU>VMP
ENSRNOG00000001720	100.392	6.20638	4.01574	94.1853	0.957723	94.2709	1444	54.28	11	74312806	74315248	protein_coding	Hes1	SU>VMP
ENSRNOG00000002346	0.0633898	43.324	-9.4167	43.2606	0.957693	-44.2736	4875	36.8	X	78769419	78782542	protein_coding	Tbx22	VMP>SU
ENSRNOG00000006306	0.0633898	43.1639	-9.41136	43.1005	0.957693	-44.1161	593	48.33	10	83840303	83848396	protein_coding	Gip	VMP>SU
ENSRNOG00000032332	43.7147	0.0633898	9.42965	43.6513	0.957693	44.6582	1660	51.53	7	143518010	143523503	protein_coding	Krt4	SU>VMP
ENSRNOG00000042023	0.0633898	43.3186	-9.41652	43.2552	0.957693	-44.2683	942	42.25	1	229443102	229444043	protein_coding	Olr334	VMP>SU
ENSRNOG00000047466	43.4246	0.0633898	9.42005	43.3613	0.957693	44.3727	4291	41.19	3	100768637	100819210	protein_coding	Bdnf	SU>VMP
ENSRNOG00000006330	98.3112	5.27001	4.22148	93.0412	0.957529	93.137	2054	53.54	13	52083859	52088780	protein_coding	Elf3	SU>VMP
ENSRNOG00000017783	5.53374	99.0737	-4.16217	93.5399	0.957529	-93.6325	3892	48.83	16	73372007	73410777	protein_coding	Sfrp1	VMP>SU
ENSRNOG00000007546	96.0752	5.59014	4.10321	90.485	0.956859	90.578	2070	42.93	4	33743364	33761163	protein_coding	Asns	SU>VMP
ENSRNOG00000012515	92.8978	3.3854	4.77824	89.5124	0.956613	89.6398	972	41.67	15	26938940	26939911	protein_coding	Olr1630	SU>VMP
ENSRNOG00000027833	92.3545	3.19733	4.85224	89.1572	0.956613	89.2891	4287	43.43	2	178225915	178334900	protein_coding	Fnip2	SU>VMP
ENSRNOG00000053811	95.0347	6.03691	3.97657	88.9978	0.956609	89.0866	1527	43.73	6	102311116	102338520	protein_coding	Arg2	SU>VMP
ENSRNOG00000000177	43.0505	0.0633898	9.40756	42.9871	0.956475	44.0044	1610	54.59	7	13062196	13070280	protein_coding	Plpp2	SU>VMP
ENSRNOG00000003233	42.5732	0.0633898	9.39148	42.5098	0.956475	43.5348	2414	51.68	10	62264788	62273119	protein_coding	Serpinf2	SU>VMP
ENSRNOG00000006930	42.3934	0.0633898	9.38537	42.33	0.956475	43.3579	1844	50.38	13	90592681	90602365	protein_coding	Casq1	SU>VMP
ENSRNOG00000007574	42.8583	0.0633898	9.40111	42.7949	0.956475	43.8153	4558	52.21	5	159428515	159471144	protein_coding	Padi2	SU>VMP
ENSRNOG00000010573	0.0633898	42.242	-9.38021	42.1786	0.956475	-43.209	1098	48.57	4	62457694	62473360	protein_coding	Stra8	VMP>SU
ENSRNOG00000014149	0.0633898	42.2047	-9.37894	42.1413	0.956475	-43.1724	2905	43.45	16	24779477	24788740	protein_coding	Npy1r	VMP>SU
ENSRNOG00000028982	0.0633898	42.928	-9.40345	42.8646	0.956475	-43.884	3645	37.73	1	103897041	103909926	protein_coding	Mrgprb3	VMP>SU
ENSRNOG00000051510	42.3665	0.0633898	9.38446	42.3031	0.956475	43.3315	1131	48.09	19	9912183	9931930	protein_coding	Ccdc113	SU>VMP
ENSRNOG00000052247	42.1328	0.0633898	9.37648	42.0694	0.956475	43.1016	3680	44.24	2	240668195	240760261	protein_coding	Manba	SU>VMP
ENSRNOG00000003695	1.85297	59.0182	-4.99325	57.1652	0.956324	-57.3828	1359	43.56	19	24496569	24532772	protein_coding	Mgat4d	VMP>SU
ENSRNOG00000004749	0.612027	44.9195	-6.1976	44.3075	0.955916	-44.7388	2610	49.82	13	110677810	110681683	protein_coding	Slc30a1	VMP>SU
ENSRNOG00000002434	89.9574	4.75644	4.24129	85.2009	0.955598	85.3064	1396	45.52	10	77537340	77543192	protein_coding	Tmem100	SU>VMP
ENSRNOG00000009346	88.3104	4.21699	4.3883	84.0934	0.955331	84.2078	2219	39.87	3	21687933	21697945	protein_coding	Zbtb26	SU>VMP
ENSRNOG00000003137	0.0633898	41.9649	-9.37072	41.9015	0.955216	-42.9366	1360	48.4	10	10774639	10784277	protein_coding	2017-09-12	VMP>SU
ENSRNOG00000016339	41.892	0.0633898	9.36821	41.8286	0.955216	42.8649	1650	46.2	2	252452269	252488396	protein_coding	Uox	SU>VMP
ENSRNOG00000032002	41.4116	0.0633898	9.35157	41.3482	0.955216	42.3926	2152	39.32	2	18354542	18419071	protein_coding	Hapln1	SU>VMP
ENSRNOG00000032812	41.5595	0.0633898	9.35671	41.4961	0.955216	42.538	663	44	13	108444220	108460362	protein_coding	LOC498308	SU>VMP
ENSRNOG00000042262	0.0633898	41.5652	-9.35691	41.5019	0.955216	-42.5436	963	45.28	7	13698647	13699609	protein_coding	Olr1086	VMP>SU
ENSRNOG00000058563	0.0633898	41.6755	-9.36073	41.6121	0.955216	-42.652	1731	49.63	12	13390859	13398295	protein_coding	Spdye4	VMP>SU
ENSRNOG00000005917	87.804	4.39487	4.32039	83.4091	0.955062	83.5209	2111	44.18	7	51273771	51353068	protein_coding	Pawr	SU>VMP
ENSRNOG00000015003	56.7987	1.76094	5.01144	55.0378	0.955003	55.2655	2313	45.82	1	141474180	141481315	protein_coding	Pex11a	SU>VMP
ENSRNOG00000007256	47.0022	0.960723	5.61247	46.0415	0.954638	46.3823	4398	39.89	5	28504558	28737719	protein_coding	Necab1	SU>VMP
ENSRNOG00000007740	84.9027	4.32257	4.29585	80.5802	0.95408	80.6946	1700	54.24	4	98341188	98342887	protein_coding	Tacstd2	SU>VMP
ENSRNOG00000052745	83.0531	2.87531	4.85224	80.1778	0.95408	80.3245	4939	42.72	4	44774741	44852665	protein_coding	Met	SU>VMP
ENSRNOG00000011775	40.4243	0.0633898	9.31676	40.3609	0.95387	41.4223	1925	43.3	16	32738265	32753278	protein_coding	Mfap3l	SU>VMP
ENSRNOG00000026787	0.0633898	40.4711	-9.31843	40.4077	0.95387	-41.4683	6547	50.16	3	110574417	110589921	protein_coding	Disp2	VMP>SU
ENSRNOG00000045977	0.0633898	40.739	-9.32794	40.6756	0.95387	-41.7314	939	40.58	3	102772863	102773801	protein_coding	Olr767	VMP>SU
ENSRNOG00000003614	45.3453	0.815512	5.7971	44.5298	0.952592	44.9056	2691	47.07	13	43850751	44157924	protein_coding	Mgat5	SU>VMP
ENSRNOG00000008423	2.63671	77.895	-4.88472	75.2583	0.952497	-75.4166	5117	34.83	6	51011426	51019407	protein_coding	Gpr22	VMP>SU
ENSRNOG00000017020	78.4363	3.24236	4.59641	75.1939	0.952497	75.3343	4926	47.08	9	94745217	94850771	protein_coding	Inpp5d	SU>VMP
ENSRNOG00000024349	4.65467	80.5726	-4.11354	75.918	0.952497	-76.0293	2643	60.61	7	12433933	12441048	protein_coding	Cbarp	VMP>SU
ENSRNOG00000004122	39.0879	0.0633898	9.26826	39.0245	0.952483	40.11	1936	58.68	10	13076679	13081136	protein_coding	Kremen2	SU>VMP
ENSRNOG00000014964	0.0633898	39.3602	-9.27827	39.2968	0.952483	-40.3773	1180	51.03	19	42097995	42100804	protein_coding	Hp	VMP>SU
ENSRNOG00000020951	39.9297	0.0633898	9.299	39.8664	0.952483	40.9365	4479	53.45	10	90296141	90312386	protein_coding	Slc4a1	SU>VMP
ENSRNOG00000027564	0.0633898	39.4964	-9.28326	39.433	0.952483	-40.511	2442	49.42	1	220772411	220787238	protein_coding	Tsga10ip	VMP>SU
ENSRNOG00000029977	39.9611	0.0633898	9.30013	39.8977	0.952483	40.9673	873	41.01	16	23903012	23903884	protein_coding	Nat3	SU>VMP
ENSRNOG00000006806	3.75376	77.9735	-4.37657	74.2197	0.952119	-74.3487	2401	42.95	4	140092352	140105316	protein_coding	Setmar	VMP>SU
ENSRNOG00000017484	52.2122	1.17567	5.47283	51.0365	0.952109	51.3291	3081	47.24	2	199162745	199184939	protein_coding	Gja5	SU>VMP
ENSRNOG00000001389	3.65167	75.8529	-4.37657	72.2012	0.95139	-72.3337	1969	58.86	12	22122953	22125091	protein_coding	Irs3	VMP>SU
ENSRNOG00000008409	76.6891	3.90918	4.29408	72.7799	0.95139	72.9065	3817	45.78	7	18440742	18491448	protein_coding	Myo1f	SU>VMP
ENSRNOG00000003455	0.906283	43.9259	-5.59897	43.0196	0.95138	-43.3824	2125	51.89	10	12908643	12916784	protein_coding	Zfp13	VMP>SU
ENSRNOG00000003367	0.0633898	39.044	-9.26664	38.9806	0.951189	-40.0669	576	45.95	10	53570989	53579321	protein_coding	Tmem220	VMP>SU
ENSRNOG00000003543	38.2226	0.0633898	9.23596	38.1592	0.951189	39.2611	1612	40.54	X	23668363	23693162	protein_coding	Gpr143	SU>VMP
ENSRNOG00000006350	0.0633898	38.9868	-9.26452	38.9234	0.951189	-40.0107	1999	53.12	7	10962330	10988137	protein_coding	Tle6	VMP>SU
ENSRNOG00000008057	38.7011	0.0633898	9.25391	38.6377	0.951189	39.7305	1613	51.91	7	143059764	143075907	protein_coding	Krt7	SU>VMP
ENSRNOG00000014414	38.3958	0.0633898	9.24248	38.3324	0.951189	39.4309	1302	44.26	2	122891321	122949241	protein_coding	Qrfpr	SU>VMP
ENSRNOG00000045969	38.2226	0.0633898	9.23596	38.1592	0.951189	39.2611	939	39.72	8	17964480	17965418	protein_coding	LOC103693022	SU>VMP
ENSRNOG00000052634	0.0633898	38.9868	-9.26452	38.9234	0.951189	-40.0107	920	56.63	8	116348751	116349896	protein_coding	Lsmem2	VMP>SU
ENSRNOG00000047712	725.932	10877.3	-3.90534	10151.4	0.950972	-10151.4	8827	39.44	X	115098675	115175299	protein_coding	Dcx	VMP>SU
ENSRNOG00000004699	11211.8	858.735	3.70666	10353	0.950946	10353	2271	46.41	3	101545208	101547478	protein_coding	Fibin	SU>VMP
ENSRNOG00000029726	10025.4	956.8	3.3893	9068.64	0.950775	9068.64	1116	50.37	2	210803869	210809306	protein_coding	Gstm1	SU>VMP
ENSRNOG00000006859	7221.58	710.935	3.34453	6510.65	0.950765	6510.65	2420	47.85	4	342302	350515	protein_coding	Insig1	SU>VMP
ENSRNOG00000016687	238.023	2621.23	-3.46107	2383.2	0.95071	-2383.21	4495	51.71	1	72443758	72461547	protein_coding	Ssc5d	VMP>SU
ENSRNOG00000026415	4385.1	418.533	3.3892	3966.57	0.95071	3966.57	5385	41.71	7	95074236	95273298	protein_coding	Col14a1	SU>VMP
ENSRNOG00000010529	1920.62	157.716	3.60617	1762.91	0.950673	1762.91	5879	47.8	1	56653938	56683731	protein_coding	Thbs2	SU>VMP
ENSRNOG00000021166	3562.79	337.463	3.4002	3225.32	0.950673	3225.32	1961	53.63	2	197855460	197860699	protein_coding	Ecm1	SU>VMP
ENSRNOG00000054957	136.847	1751.97	-3.67834	1615.12	0.950631	-1615.13	2899	39.8	17	47297489	47394328	protein_coding	Sfrp4	VMP>SU
ENSRNOG00000058645	2322.33	220.359	3.39765	2101.97	0.950585	2101.98	7213	42.61	5	79789671	79874671	protein_coding	Tnc	SU>VMP
ENSRNOG00000007890	1400.24	97.3955	3.84567	1302.84	0.950575	1302.85	3538	39.94	5	117583502	117594870	protein_coding	Usp1	SU>VMP
ENSRNOG00000054274	116.525	1434.72	-3.62205	1318.19	0.950549	-1318.2	2522	54.42	7	140315368	140324902	protein_coding	Cacnb3	VMP>SU
ENSRNOG00000059810	73.9619	3.41409	4.43721	70.5478	0.950529	70.6872	2778	48.12	4	121612332	121650571	protein_coding	Txnrd3	SU>VMP
ENSRNOG00000002276	5658.08	573.568	3.30228	5084.52	0.950522	5084.52	4372	38.87	X	158698356	158739838	protein_coding	Phf6	SU>VMP
ENSRNOG00000050647	5829.22	607.526	3.26229	5221.7	0.950522	5221.7	2456	61.24	20	4877324	4879779	protein_coding	Hspa1a	SU>VMP
ENSRNOG00000007081	124.347	1423.43	-3.51693	1299.09	0.950483	-1299.09	4756	44.73	6	25149235	25211494	protein_coding	Xdh	VMP>SU
ENSRNOG00000023720	1128.98	72.0531	3.96981	1056.93	0.95045	1056.93	3240	42.28	8	30039408	30222036	protein_coding	Ntm	SU>VMP
ENSRNOG00000048441	1.36084	50.8814	-5.22457	49.5205	0.950437	-49.7954	455	44.26	8	114866768	114884635	protein_coding	Wdr82	VMP>SU
ENSRNOG00000014350	2990.24	318.531	3.23076	2671.71	0.950414	2671.71	1984	51.1	2	251529354	251532312	protein_coding	Cyr61	SU>VMP
ENSRNOG00000009425	90.7957	1127.76	-3.63469	1036.96	0.950388	-1036.97	693	40.62	3	118317761	118366872	protein_coding	Fgf7	VMP>SU
ENSRNOG00000000047	2524.22	260.437	3.27683	2263.78	0.950381	2263.78	1810	52.2	3	82324354	82368357	protein_coding	Cd82	SU>VMP
ENSRNOG00000017079	952.298	62.9474	3.91919	889.35	0.950279	889.359	4112	38.61	1	165237847	165286980	protein_coding	Pgm2l1	SU>VMP
ENSRNOG00000004610	26870.6	3255.76	3.04496	23614.8	0.950168	23614.8	2015	38.27	7	38819771	38826862	protein_coding	Lum	SU>VMP
ENSRNOG00000026978	70.3831	896.695	-3.67132	826.312	0.950164	-826.32	1569	46.75	5	144067416	144098207	protein_coding	Oscp1	VMP>SU
ENSRNOG00000028896	841.947	56.8748	3.88787	785.072	0.950161	785.082	4573	41.17	4	154309426	154359137	protein_coding	A2m	SU>VMP
ENSRNOG00000007443	828.887	62.4447	3.73052	766.442	0.950135	766.452	5574	47.82	3	130079361	130114770	protein_coding	Jag1	SU>VMP
ENSRNOG00000006094	4291.02	531.047	3.01441	3759.97	0.950089	3759.98	3972	42.51	3	92696313	92783658	protein_coding	Cd44	SU>VMP
ENSRNOG00000005504	63.06	806.891	-3.67758	743.831	0.950079	-743.84	4416	43.18	3	45277348	45414613	protein_coding	Pkp4	VMP>SU
ENSRNOG00000004578	3017.86	375.415	3.00697	2642.45	0.95003	2642.45	1216	42.93	7	77966722	77977004	protein_coding	Cthrc1	SU>VMP
ENSRNOG00000000704	2418.76	293.515	3.04277	2125.25	0.949977	2125.25	2530	53.67	12	48789261	48793553	protein_coding	Cmklr1	SU>VMP
ENSRNOG00000010350	738.7	51.3453	3.84669	687.355	0.949974	687.366	3172	43.44	9	19518558	19749145	protein_coding	Rcan2	SU>VMP
ENSRNOG00000005747	49.401	729.714	-3.88472	680.313	0.949951	-680.324	4795	50.65	19	25149897	25164086	protein_coding	Il27ra	VMP>SU
ENSRNOG00000000833	65.0497	765.69	-3.55715	700.64	0.949934	-700.649	3645	55.6	20	3588497	3599514	protein_coding	Vars2	VMP>SU
ENSRNOG00000019150	1972.78	226.61	3.12194	1746.17	0.949911	1746.17	1161	45.02	16	74237001	74260271	protein_coding	Polb	SU>VMP
ENSRNOG00000015588	1840.36	210.189	3.13023	1630.18	0.949878	1630.18	1514	54.64	19	37235001	37236649	protein_coding	Nol3	SU>VMP
ENSRNOG00000020484	60.4637	707.642	-3.54888	647.178	0.94979	-647.188	3471	53.56	1	216257820	216274930	protein_coding	Trpm5	VMP>SU
ENSRNOG00000001312	652.524	45.1809	3.85224	607.343	0.949783	607.355	1308	55.6	12	17734133	17755285	protein_coding	Pdgfa	SU>VMP
ENSRNOG00000018951	739.243	69.9022	3.40264	669.341	0.949744	669.349	6479	37.12	X	112769645	112983685	protein_coding	Col4a5	SU>VMP
ENSRNOG00000002659	41.5595	633.071	-3.92912	591.511	0.949731	-591.524	5295	50.63	10	5213350	5260608	protein_coding	Ciita	VMP>SU
ENSRNOG00000019434	90.2845	833.51	-3.20665	743.225	0.949708	-743.232	3190	46.1	19	44187331	44211208	protein_coding	Adat1	VMP>SU
ENSRNOG00000051307	155.156	1248.88	-3.00884	1093.72	0.949668	-1093.72	3937	50.53	10	89251370	89259313	protein_coding	Aoc3	VMP>SU
ENSRNOG00000009460	1184.45	132.369	3.16157	1052.08	0.949642	1052.08	7183	38.9	1	280458041	280515650	protein_coding	Pdzd8	SU>VMP
ENSRNOG00000004834	37.6661	0.0633898	9.2148	37.6027	0.949573	38.7153	3528	53.66	10	104368247	104403724	protein_coding	Llgl2	SU>VMP
ENSRNOG00000006142	37.7632	0.0633898	9.21852	37.6998	0.949573	38.8106	1418	52.96	3	5608243	5617225	protein_coding	Tmem8c	SU>VMP
ENSRNOG00000010899	37.9457	0.0633898	9.22547	37.8823	0.949573	38.9894	1549	46.41	8	111908614	111965889	protein_coding	Bfsp2	SU>VMP
ENSRNOG00000011460	0.0633898	37.2886	-9.20027	37.2252	0.949573	-38.3453	6896	43.32	1	13838707	13915594	protein_coding	Arfgef3	VMP>SU
ENSRNOG00000012467	0.0633898	37.6508	-9.21421	37.5874	0.949573	-38.7003	1144	39.56	9	26841299	26844786	protein_coding	Il17a	VMP>SU
ENSRNOG00000013245	37.6567	0.0633898	9.21444	37.5933	0.949573	38.7061	851	38.25	4	69207928	69211671	protein_coding	LOC286960	SU>VMP
ENSRNOG00000013588	37.6998	0.0633898	9.21609	37.6364	0.949573	38.7484	2125	45.71	10	40855559	40953651	protein_coding	Glra1	SU>VMP
ENSRNOG00000014653	37.8784	0.0633898	9.22291	37.8151	0.949573	38.9235	1455	50.96	15	41643541	41645685	protein_coding	Arl11	SU>VMP
ENSRNOG00000016247	0.0633898	37.6508	-9.21421	37.5874	0.949573	-38.7003	1675	42.25	9	88964525	89001567	protein_coding	Daw1	VMP>SU
ENSRNOG00000045799	37.4036	0.0633898	9.20471	37.3402	0.949573	38.458	629	39.75	8	41657566	41661238	protein_coding	Rup2	SU>VMP
ENSRNOG00000003553	49358	6306.64	2.96834	43051.4	0.949399	43051.4	2062	39.79	14	113202419	113295014	protein_coding	Efemp1	SU>VMP
ENSRNOG00000004882	2253.1	16850.2	-2.90278	14597.1	0.949376	-14597.1	3519	39.88	X	115049154	115073890	protein_coding	Capn6	VMP>SU
ENSRNOG00000040350	4887.4	34975.5	-2.83921	30088.1	0.949373	-30088.1	84	64.29	1	215745981	215746064	miRNA	Mir675	VMP>SU
ENSRNOG00000046829	1203.48	8835.42	-2.87609	7631.95	0.949373	-7631.95	5986	44.63	14	34727623	34787183	protein_coding	Kdr	VMP>SU
ENSRNOG00000003972	1264.86	8985.6	-2.82864	7720.74	0.949369	-7720.74	5269	42.2	6	115170865	115306871	protein_coding	Tshr	VMP>SU
ENSRNOG00000007441	108.832	895.573	-3.04071	786.741	0.949366	-786.747	2392	41.18	5	38972724	39215102	protein_coding	Klhl32	VMP>SU
ENSRNOG00000006096	35.1115	537.248	-3.93557	502.136	0.949327	-502.152	4247	39.49	5	27986663	28177340	protein_coding	Slc26a7	VMP>SU
ENSRNOG00000012060	539.759	44.9475	3.586	494.811	0.949231	494.824	3213	41.52	2	180976939	181026024	protein_coding	Gucy1b3	SU>VMP
ENSRNOG00000013239	2512.85	326.961	2.94213	2185.88	0.949218	2185.89	7124	38.62	1	231393379	231530786	protein_coding	Tle4	SU>VMP
ENSRNOG00000011913	2482.88	341.846	2.8606	2141.03	0.949189	2141.04	3700	39.94	2	104744461	104799853	protein_coding	Cp	SU>VMP
ENSRNOG00000000145	519.057	39.4382	3.71823	479.619	0.949179	479.633	2046	40.84	5	135074297	135142488	protein_coding	Pik3r3	SU>VMP
ENSRNOG00000015505	770.133	87.0742	3.14479	683.059	0.949172	683.066	881	45.87	4	155313671	155336228	protein_coding	Mfap5	SU>VMP
ENSRNOG00000016957	603.593	60.9208	3.30857	542.672	0.949106	542.682	1280	49.24	9	80118029	80144789	protein_coding	Igfbp2	SU>VMP
ENSRNOG00000017319	1598.29	203.858	2.97089	1394.43	0.949047	1394.43	4647	45.77	3	121235119	121342444	protein_coding	Mertk	SU>VMP
ENSRNOG00000017511	1630.66	222.635	2.87271	1408.03	0.949031	1408.03	6788	43.73	17	41838201	42031265	protein_coding	Dcdc2	SU>VMP
ENSRNOG00000006235	33.9672	487.34	-3.84271	453.372	0.949018	-453.389	3305	43.18	7	136526496	136853957	protein_coding	Nell2	VMP>SU
ENSRNOG00000045654	1497.09	192.64	2.95818	1304.45	0.949015	1304.45	2101	65.16	20	2699712	2701815	protein_coding	Hspa1a	SU>VMP
ENSRNOG00000032973	525.841	49.5572	3.40746	476.284	0.948985	476.296	2066	37.73	X	118443823	118513061	protein_coding	Il13ra2	SU>VMP
ENSRNOG00000013262	42.6678	0.767358	5.7971	41.9004	0.948903	42.2996	973	39.61	9	73937823	73958480	protein_coding	Myl1	SU>VMP
ENSRNOG00000049906	1226.11	158.374	2.95267	1067.73	0.948883	1067.74	2456	55.93	19	53012332	53016086	protein_coding	Foxf1	SU>VMP
ENSRNOG00000013162	170.951	1270.89	-2.89418	1099.94	0.948877	-1099.94	2089	48.98	X	122808605	122811789	protein_coding	Zcchc12	VMP>SU
ENSRNOG00000019336	157.333	1106.85	-2.81457	949.513	0.948768	-949.517	2664	47.35	17	72429618	72450681	protein_coding	Gata3	VMP>SU
ENSRNOG00000008336	478.588	44.626	3.42283	433.962	0.948693	433.975	2900	39.74	7	93798545	93826665	protein_coding	Tnfrsf11b	SU>VMP
ENSRNOG00000023007	70.2933	3.85515	4.18853	66.4381	0.948643	66.57	6795	45.6	8	114353825	114449956	protein_coding	Col6a6	SU>VMP
ENSRNOG00000055305	70.0067	3.59058	4.2852	66.4161	0.948643	66.5542	1997	50.95	7	125189827	125277689	protein_coding	Parvb	SU>VMP
ENSRNOG00000018170	43.4601	467.96	-3.42862	424.5	0.94861	-424.514	3186	53.86	16	19999112	20016190	protein_coding	Slc27a1	VMP>SU
ENSRNOG00000016267	402.808	26.5624	3.92263	376.245	0.9484	376.266	2724	48.48	1	204245645	204322544	protein_coding	Chst15	SU>VMP
ENSRNOG00000018052	748.072	97.8382	2.93471	650.233	0.948321	650.24	1617	47.1	1	43789791	43884267	protein_coding	Cnksr3	SU>VMP
ENSRNOG00000032443	49.2321	464.842	-3.23907	415.61	0.948321	-415.623	2416	44.15	4	129604267	129619142	protein_coding	Lmod3	VMP>SU
ENSRNOG00000009730	723.088	97.8049	2.88619	625.283	0.948246	625.29	2626	38.19	2	102701903	102871257	protein_coding	Cyp7b1	SU>VMP
ENSRNOG00000000239	69.4653	4.09344	4.08491	65.3719	0.948157	65.4994	850	43.98	10	69423086	69424979	protein_coding	Ccl7	SU>VMP
ENSRNOG00000029608	0.0633898	36.9035	-9.18529	36.8401	0.948045	-37.9679	724	37.55	1	27476375	28159290	protein_coding	LOC102551716	VMP>SU
ENSRNOG00000049455	0.0633898	36.6239	-9.17432	36.5605	0.948045	-37.694	939	40.15	8	17832835	17833773	protein_coding	Olr1117	VMP>SU
ENSRNOG00000022164	33.9757	379.338	-3.48091	345.363	0.947957	-345.38	3166	46.95	1	142679345	142695475	protein_coding	Zscan2	VMP>SU
ENSRNOG00000010524	362.713	25.0547	3.85568	337.658	0.947947	337.68	1248	47.76	8	55178289	55182545	protein_coding	Cryab	SU>VMP
ENSRNOG00000008943	355.537	23.0707	3.94587	332.466	0.947891	332.49	1450	44.9	5	17056419	17061837	protein_coding	Penk	SU>VMP
ENSRNOG00000000875	19147.6	2992.7	2.67765	16154.9	0.947888	16154.9	2301	41.27	X	159112880	159172524	protein_coding	Fhl1	SU>VMP
ENSRNOG00000059491	53.1239	462.417	-3.12176	409.293	0.947888	-409.305	4849	40.38	11	88699222	88796677	protein_coding	Fgd4	VMP>SU
ENSRNOG00000014426	6045.44	996.508	2.60089	5048.93	0.947855	5048.93	4520	41.55	18	47500330	47577819	protein_coding	Lox	SU>VMP
ENSRNOG00000001469	5607.03	933.26	2.58689	4673.77	0.947845	4673.77	2628	51.02	12	24978483	25021863	protein_coding	Eln	SU>VMP
ENSRNOG00000002413	2813.51	424.276	2.7293	2389.24	0.947816	2389.24	2831	41.7	X	139354155	139464798	protein_coding	Gpc4	SU>VMP
ENSRNOG00000056562	2535.77	368.472	2.78279	2167.29	0.947806	2167.29	2916	42.34	1	171793782	171818068	protein_coding	Olfml1	SU>VMP
ENSRNOG00000012835	449.599	52.3199	3.10321	397.279	0.94777	397.291	6835	49.14	7	143897014	143923868	protein_coding	Espl1	SU>VMP
ENSRNOG00000023546	447.506	52.9598	3.07894	394.546	0.94774	394.558	879	59.6	12	23839399	23841049	protein_coding	Hspb1	SU>VMP
ENSRNOG00000018762	3.70202	67.9271	-4.1976	64.2251	0.947737	-64.3621	1823	43.2	1	47426258	47477524	protein_coding	Rsph3	VMP>SU
ENSRNOG00000027869	67.4228	2.91773	4.53032	64.505	0.947737	64.6639	3179	43.75	4	178066165	178441547	protein_coding	Sox5	SU>VMP
ENSRNOG00000016468	2045.73	309.399	2.72507	1736.33	0.94772	1736.33	1127	44.2	17	18029124	18047714	protein_coding	Tpmt	SU>VMP
ENSRNOG00000001258	369.24	34.8632	3.40479	334.377	0.94771	334.395	2617	49.47	12	16340922	16389497	protein_coding	Snx8	SU>VMP
ENSRNOG00000012952	35.6225	366.453	-3.36277	330.83	0.947668	-330.847	2916	49.66	4	126617244	126644895	protein_coding	Lrig1	VMP>SU
ENSRNOG00000050431	2148.03	357.256	2.58798	1790.77	0.947648	1790.77	2341	37.96	17	15495790	15519282	protein_coding	Aspnl1	SU>VMP
ENSRNOG00000021090	560.397	76.332	2.87609	484.066	0.947635	484.074	2881	51.19	1	221756286	221771143	protein_coding	Pygm	SU>VMP
ENSRNOG00000001620	237.16	1589.56	-2.74469	1352.4	0.947618	-1352.4	6587	48.71	11	38293875	38351184	protein_coding	Prdm15	VMP>SU
ENSRNOG00000003687	558.523	78.364	2.83335	480.159	0.947612	480.168	868	44.56	13	60846308	60849094	protein_coding	Rgs2	SU>VMP
ENSRNOG00000004330	307.367	1962.76	-2.67485	1655.39	0.947609	-1655.39	4106	39.54	X	114554359	114658931	protein_coding	Chrdl1	VMP>SU
ENSRNOG00000057153	358.075	34.2413	3.38645	323.834	0.947582	323.851	1728	45.86	11	64882288	64919579	protein_coding	Pla1a	SU>VMP
ENSRNOG00000042860	1325.91	197.558	2.74663	1128.35	0.9475	1128.35	9258	40.64	13	76389150	76660245	protein_coding	Pappa2	SU>VMP
ENSRNOG00000048166	372.817	38.9868	3.25741	333.83	0.947477	333.846	4944	43.71	1	261015123	261051498	protein_coding	Arhgap19	SU>VMP
ENSRNOG00000005679	225.395	1451.76	-2.68727	1226.36	0.947461	-1226.37	2283	38.94	3	48467781	48536235	protein_coding	Fap	VMP>SU
ENSRNOG00000009481	505.942	64.2246	2.97778	441.718	0.947365	441.728	3406	44.93	15	19965187	20032191	protein_coding	Ddhd1	SU>VMP
ENSRNOG00000023812	401.184	48.7334	3.04128	352.45	0.947352	352.463	2452	44.82	5	119903507	119981047	protein_coding	Raver2	SU>VMP
ENSRNOG00000011568	65.0142	486.173	-2.90264	421.159	0.947195	-421.169	3074	38.69	1	30681681	30766860	protein_coding	Rspo3	VMP>SU
ENSRNOG00000010938	166.616	1043.78	-2.64722	877.166	0.947182	-877.17	1877	53.31	1	91433030	91448564	protein_coding	Slc7a10	VMP>SU
ENSRNOG00000007457	916.171	136.292	2.74892	779.879	0.947178	779.883	1889	47.46	3	72161189	72171078	protein_coding	Serping1	SU>VMP
ENSRNOG00000001256	136.223	844.094	-2.63143	707.871	0.946965	-707.876	3654	44.86	12	40266662	40332612	protein_coding	Atxn2	VMP>SU
ENSRNOG00000056772	331.529	34.4327	3.26728	297.096	0.946938	297.114	4917	42.18	X	112405647	112473822	protein_coding	Col4a6	SU>VMP
ENSRNOG00000060599	20.5539	289.01	-3.81364	268.457	0.946781	-268.484	463	39.66	1	112976770	113265364	protein_coding	Gabrb3	VMP>SU
ENSRNOG00000014865	41.2787	351.144	-3.08859	309.865	0.946751	-309.881	384	65.1	10	58784660	58785043	protein_coding	LOC100912483	VMP>SU
ENSRNOG00000010731	290.917	23.3968	3.63623	267.52	0.946715	267.545	2869	36.25	16	39367692	39719187	protein_coding	Gpm6a	SU>VMP
ENSRNOG00000014297	686.385	101.284	2.76061	585.101	0.946712	585.108	2488	50.88	3	160872503	160891190	protein_coding	Sdc4	SU>VMP
ENSRNOG00000028041	650.596	93.391	2.80041	557.205	0.946623	557.212	966	49.85	1	72889270	72899659	protein_coding	Tnnt1	SU>VMP
ENSRNOG00000031129	110.077	696.844	-2.66233	586.768	0.94662	-586.774	3208	48.56	8	22577715	22622560	protein_coding	Carm1	VMP>SU
ENSRNOG00000017084	40.9308	340.087	-3.05465	299.156	0.94659	-299.172	1790	54.42	19	37476095	37481307	protein_coding	Hsd11b2	VMP>SU
ENSRNOG00000006963	35.1262	0.0633898	9.11408	35.0628	0.946439	36.228	2189	46.47	13	48426820	48449490	protein_coding	Ctse	SU>VMP
ENSRNOG00000016804	0.0633898	35.516	-9.13	35.4526	0.946439	-36.6094	1060	49.22	15	33596301	33599685	protein_coding	Il25	VMP>SU
ENSRNOG00000046848	0.0633898	35.5467	-9.13125	35.4834	0.946439	-36.6394	1541	44.91	8	103459161	103484535	protein_coding	PCOLCE2	VMP>SU
ENSRNOG00000056873	36.031	0.0633898	9.15077	35.9676	0.946439	37.1134	996	37.09	8	21214143	21224737	protein_coding	Or7e24	SU>VMP
ENSRNOG00000004936	593.674	85.517	2.79539	508.157	0.946387	508.165	2949	40.9	7	71572941	71686044	protein_coding	Sdc2	SU>VMP
ENSRNOG00000009907	17.6313	268.575	-3.92912	250.944	0.946367	-250.975	2440	41.22	8	5768811	5778702	protein_coding	Mmp8	VMP>SU
ENSRNOG00000008841	587.028	86.3278	2.76553	500.701	0.946337	500.708	2554	42.49	5	128190708	128210445	protein_coding	Orc1	SU>VMP
ENSRNOG00000054963	563.831	83.7636	2.75087	480.068	0.946226	480.075	3736	44.17	9	88110731	88229479	protein_coding	Rhbdd1	SU>VMP
ENSRNOG00000021609	89.722	542.171	-2.59521	452.449	0.94594	-452.456	1250	51.33	5	146337491	146342154	protein_coding	LOC100912566	VMP>SU
ENSRNOG00000021390	278.449	28.7759	3.27448	249.673	0.945923	249.694	1794	51.8	1	78068931	78079862	protein_coding	Meis3	SU>VMP
ENSRNOG00000019522	82.7001	531.194	-2.68328	448.494	0.945897	-448.502	2694	54.68	10	15143713	15153396	protein_coding	Narfl	VMP>SU
ENSRNOG00000016494	344.012	46.7199	2.88035	297.292	0.945766	297.306	1767	48.24	10	14417609	14443010	protein_coding	Tmem204	SU>VMP
ENSRNOG00000020388	514.876	86.3278	2.57633	428.549	0.945762	428.556	4794	43	1	200037749	200116524	protein_coding	Inpp5f	SU>VMP
ENSRNOG00000010584	246.477	18.0118	3.77444	228.465	0.945684	228.497	585	46.16	8	5967463	5997383	protein_coding	Tmem123	SU>VMP
ENSRNOG00000038572	325.751	41.7205	2.96494	284.031	0.945562	284.046	3350	36.03	14	69899128	69927938	protein_coding	Ncapg	SU>VMP
ENSRNOG00000015666	3.89621	64.7459	-4.05465	60.8497	0.945555	-60.9846	4541	48.27	19	21541742	21612527	protein_coding	Abcc12	VMP>SU
ENSRNOG00000018716	75.2852	473.654	-2.6534	398.369	0.9455	-398.377	5230	44.42	2	205592182	205660611	protein_coding	Dennd2c	VMP>SU
ENSRNOG00000019730	440.969	63.61	2.79335	377.359	0.945431	377.369	3250	53.41	1	166899894	166912524	protein_coding	Inppl1	SU>VMP
ENSRNOG00000015810	442.266	67.7714	2.70617	374.495	0.945391	374.504	2350	44.96	1	31967978	32012919	protein_coding	Trip13	SU>VMP
ENSRNOG00000045829	247.731	23.8404	3.37729	223.891	0.945345	223.917	3456	47.71	3	109862117	109873466	protein_coding	Thbs1	SU>VMP
ENSRNOG00000012482	435.67	68.337	2.6725	367.333	0.945217	367.343	2924	53.77	19	9766439	9801942	protein_coding	Ndrg4	SU>VMP
ENSRNOG00000002947	27871.3	4740.18	2.55577	23131.2	0.945197	23131.2	2104	44.04	13	83073544	83102401	protein_coding	Dpt	SU>VMP
ENSRNOG00000015406	2607.61	14517.8	-2.47703	11910.2	0.945168	-11910.2	1704	43.23	1	242582642	242765807	protein_coding	Pgm5	VMP>SU
ENSRNOG00000001242	43.1876	309.499	-2.84124	266.311	0.945151	-266.326	1785	51.66	20	13817795	13825475	protein_coding	Gstt3	VMP>SU
ENSRNOG00000000981	4734.92	819.618	2.53032	3915.3	0.945132	3915.3	2483	51.18	12	36694960	36761455	protein_coding	Scarb1	SU>VMP
ENSRNOG00000004730	687.869	3862.97	-2.4895	3175.1	0.945063	-3175.1	3070	41.72	3	107559997	107760589	protein_coding	Meis2	VMP>SU
ENSRNOG00000021276	265.316	32.229	3.04128	233.087	0.94504	233.107	3194	44.22	3	126335863	126346318	protein_coding	Bmp2	SU>VMP
ENSRNOG00000054902	62.0746	2.56601	4.59641	59.5086	0.94504	59.6858	4005	39.28	8	103503985	103554468	protein_coding	Trpc1	SU>VMP
ENSRNOG00000022429	35.7758	0.416324	6.42513	35.3595	0.945033	35.9385	1995	40.44	18	54108493	54123049	protein_coding	RGD1312005	SU>VMP
ENSRNOG00000005274	2589.87	442.167	2.55022	2147.7	0.945017	2147.7	1877	44.9	6	129835919	129902793	protein_coding	Vrk1	SU>VMP
ENSRNOG00000023440	447.099	2647.93	-2.5662	2200.83	0.945017	-2200.83	4220	38.99	X	40460047	40717982	protein_coding	Phex	VMP>SU
ENSRNOG00000003098	2602.15	461.583	2.49504	2140.57	0.94501	2140.57	3696	44.47	14	71533063	71637417	protein_coding	Prom1	SU>VMP
ENSRNOG00000029212	2480.38	438.185	2.50095	2042.19	0.944997	2042.19	6338	39.31	2	18490102	18565842	protein_coding	Vcan	SU>VMP
ENSRNOG00000007338	8400.82	1571.83	2.41809	6828.99	0.944862	6828.99	4309	52.15	4	122835436	122895121	protein_coding	Fbln2	SU>VMP
ENSRNOG00000009594	1705.19	293.653	2.53775	1411.54	0.944856	1411.54	1594	57.04	3	164274710	164279378	protein_coding	Snai1	SU>VMP
ENSRNOG00000010695	1706.54	291.356	2.55022	1415.18	0.944856	1415.18	1116	38.61	2	179952227	180128283	protein_coding	Pdgfc	SU>VMP
ENSRNOG00000025545	55.4127	383.679	-2.79161	328.266	0.944849	-328.278	1313	49.08	10	5300384	5334262	protein_coding	Tvp23a	VMP>SU
ENSRNOG00000004549	1757.46	314.564	2.48206	1442.89	0.944826	1442.89	3627	40.09	10	74080590	74119032	protein_coding	Dhx40	SU>VMP
ENSRNOG00000000858	256.646	31.6385	3.02003	225.008	0.944803	225.028	951	54.37	20	5018264	5020150	protein_coding	Sapcd1	SU>VMP
ENSRNOG00000032922	4045.48	743.844	2.44324	3301.63	0.944777	3301.63	5292	43.44	2	144646308	144936927	protein_coding	Dclk1	SU>VMP
ENSRNOG00000029071	722.6	3885.68	-2.4269	3163.08	0.944764	-3163.08	9058	39.37	2	247248407	247397483	protein_coding	Unc5c	VMP>SU
ENSRNOG00000014163	1359.09	230.647	2.55889	1128.45	0.944711	1128.45	4309	48.84	1	93851454	93949187	protein_coding	Zfp536	SU>VMP
ENSRNOG00000000008	34.91	0.0633898	9.10518	34.8466	0.944669	36.0165	1747	51.34	3	82548959	82585531	protein_coding	Alx4	SU>VMP
ENSRNOG00000001618	34.0585	0.0633898	9.06955	33.9952	0.944669	35.1842	3615	50.13	11	38251955	38274217	protein_coding	Ripk4	SU>VMP
ENSRNOG00000002408	34.1562	0.0633898	9.07368	34.0928	0.944669	35.2796	2344	44.91	14	43810119	43837662	protein_coding	Rbm47	SU>VMP
ENSRNOG00000006470	0.0633898	34.7687	-9.09932	34.7053	0.944669	-35.8783	2375	49.15	13	112075690	112099336	protein_coding	Camk1g	VMP>SU
ENSRNOG00000012068	34.4095	0.0633898	9.08434	34.3461	0.944669	35.5272	3485	48.19	5	74997843	75005567	protein_coding	LOC685849	SU>VMP
ENSRNOG00000015673	0.0633898	34.2054	-9.07576	34.142	0.944669	-35.3277	942	47.03	1	168159870	168160811	protein_coding	Olr70	VMP>SU
ENSRNOG00000017210	34.2599	0.0633898	9.07806	34.1966	0.944669	35.381	6657	45.93	17	31236015	31403685	protein_coding	Slc22a23	SU>VMP
ENSRNOG00000046428	34.7763	0.0633898	9.09964	34.7129	0.944669	35.8857	4589	53.28	20	14050465	14060264	protein_coding	Lrrc75b	SU>VMP
ENSRNOG00000046975	34.7117	0.0633898	9.09695	34.6483	0.944669	35.8226	2220	53.03	7	124958546	124982566	protein_coding	Sult4a1	SU>VMP
ENSRNOG00000004861	252.124	30.3019	3.05665	221.822	0.944662	221.843	3270	39.18	3	66193059	66263960	protein_coding	Itga4	SU>VMP
ENSRNOG00000048682	409.17	2237.85	-2.45134	1828.68	0.944642	-1828.68	1831	42.95	20	17075771	17091766	protein_coding	Zwint	VMP>SU
ENSRNOG00000016119	2.50072	61.1798	-4.61264	58.6791	0.944537	-58.8601	2820	61.45	9	66305731	66308550	protein_coding	Fzd7	VMP>SU
ENSRNOG00000025895	2181.88	437.021	2.31979	1744.85	0.944531	1744.86	3189	42.91	9	55243255	55256340	protein_coding	Sdpr	SU>VMP
ENSRNOG00000007732	246.424	28.4374	3.11528	217.986	0.944508	218.008	2707	53.99	3	81361056	81368442	protein_coding	Slc35c1	SU>VMP
ENSRNOG00000047783	187.601	1061.75	-2.50071	874.151	0.944491	-874.154	4091	42.77	1	20331976	20412381	protein_coding	Tmem200a	VMP>SU
ENSRNOG00000001888	366.635	57.9461	2.66156	308.689	0.944455	308.7	3760	51.37	11	86736142	86793791	protein_coding	Arvcf	SU>VMP
ENSRNOG00000030662	61.4613	368.818	-2.58516	307.357	0.944439	-307.368	930	42.58	3	73177656	73178585	protein_coding	Olr459	VMP>SU
ENSRNOG00000016417	44.62	1.13376	5.2985	43.4862	0.944429	43.8078	1665	39.71	18	750776	752616	protein_coding	Zfp136	SU>VMP
ENSRNOG00000026124	1607.68	302.272	2.41106	1305.41	0.944419	1305.41	1006	55.57	5	154489590	154491223	protein_coding	Id3	SU>VMP
ENSRNOG00000001376	57.361	362.434	-2.65958	305.073	0.944412	-305.085	1777	46.31	7	141973553	141981432	protein_coding	Mettl7a	VMP>SU
ENSRNOG00000029966	23.9931	228.428	-3.25104	204.434	0.944379	-204.46	1437	38.36	2	18677220	18927365	protein_coding	Xrcc4	VMP>SU
ENSRNOG00000020817	23.3772	226.61	-3.27704	203.233	0.944337	-203.26	2261	42.64	1	83653234	83766484	protein_coding	Cyp2a3	VMP>SU
ENSRNOG00000005931	357.616	56.5702	2.6603	301.046	0.944333	301.058	1908	39.31	7	71709157	72167417	protein_coding	Cpq	SU>VMP
ENSRNOG00000057989	232.733	1246.36	-2.42097	1013.62	0.94432	-1013.63	2188	43.29	1	189899892	189911650	protein_coding	Zp2	VMP>SU
ENSRNOG00000015036	1285.97	249.117	2.36796	1036.85	0.944255	1036.86	2333	51.7	1	21851660	21854773	protein_coding	Ctgf	SU>VMP
ENSRNOG00000019138	223.813	22.8141	3.2943	200.999	0.944251	201.026	3049	53.75	1	100289295	100293558	protein_coding	Clec11a	SU>VMP
ENSRNOG00000010213	23.0886	223.813	-3.27704	200.724	0.944225	-200.751	6113	50.31	4	123865725	123962881	protein_coding	Fgd5	VMP>SU
ENSRNOG00000000645	1104.44	201.432	2.45495	903.007	0.944209	903.01	4864	45.52	20	22913694	22999010	protein_coding	Reep3	SU>VMP
ENSRNOG00000002525	210.582	18.2552	3.528	192.327	0.944202	192.359	4373	39.06	13	67351087	67359335	protein_coding	Ptgs2	SU>VMP
ENSRNOG00000004232	240.098	29.5773	3.02106	210.521	0.944182	210.543	4952	38.34	6	72092194	72122497	protein_coding	G2e3	SU>VMP
ENSRNOG00000013526	223.509	24.5648	3.18567	198.944	0.944156	198.97	2412	48.7	4	148769096	148803988	protein_coding	Rassf4	SU>VMP
ENSRNOG00000012684	344.113	55.2498	2.63884	288.863	0.944123	288.875	936	44.38	1	263913854	263920962	protein_coding	Bloc1s2	SU>VMP
ENSRNOG00000033090	765.377	131.646	2.5395	633.731	0.944084	633.736	6245	42.64	6	21203502	21600451	protein_coding	Ltbp1	SU>VMP
ENSRNOG00000019566	54.5469	339.916	-2.63961	285.369	0.944071	-285.381	1335	57.64	3	152143811	152148029	protein_coding	LOC100911109	VMP>SU
ENSRNOG00000061379	47.4718	323.639	-2.76924	276.167	0.943995	-276.181	2538	40.4	2	54709138	54777729	protein_coding	C7	VMP>SU
ENSRNOG00000018674	32.2918	256.221	-2.98815	223.929	0.943969	-223.949	2684	43.5	1	139890560	140262503	protein_coding	Ntrk3	VMP>SU
ENSRNOG00000001769	2.21323	59.2546	-4.7427	57.0414	0.943923	-57.2382	3998	52.25	11	71348717	71387992	protein_coding	Tnk2	VMP>SU
ENSRNOG00000005970	2.43106	59.6359	-4.61652	57.2049	0.943923	-57.3908	2966	45.34	8	84720551	84835060	protein_coding	Lrrc1	VMP>SU
ENSRNOG00000014862	3.35673	60.4295	-4.17012	57.0727	0.943923	-57.2249	1631	39.63	1	112158519	112811936	protein_coding	Gabrg3	VMP>SU
ENSRNOG00000020539	60.5626	2.99526	4.33767	57.5673	0.943923	57.7305	2303	54.73	2	188543137	188547874	protein_coding	Muc1	SU>VMP
ENSRNOG00000054474	850.889	160.68	2.40479	690.21	0.943828	690.214	5433	38.81	17	89742140	89876825	protein_coding	Mastl	SU>VMP
ENSRNOG00000061373	863.102	168.545	2.3564	694.558	0.943824	694.562	3198	50.13	4	113866804	113883477	protein_coding	Loxl3	SU>VMP
ENSRNOG00000011101	194.391	12.9956	3.90287	181.396	0.943821	181.438	1609	57.93	6	53401109	53403214	protein_coding	Twist1	SU>VMP
ENSRNOG00000007088	311.089	44.5201	2.8048	266.569	0.943765	266.583	3510	44.97	7	63690053	63728988	protein_coding	Xpot	SU>VMP
ENSRNOG00000002253	52.666	322.985	-2.61652	270.319	0.943762	-270.332	1854	46.49	11	67645965	67647818	protein_coding	Wdr5b	VMP>SU
ENSRNOG00000012181	222.661	25.2363	3.14127	197.424	0.943732	197.449	3671	42.73	16	22537056	22561496	protein_coding	Lpl	SU>VMP
ENSRNOG00000002137	150.396	773.118	-2.36193	622.723	0.943644	-622.727	3300	43.86	14	33624390	33647180	protein_coding	Aasdh	VMP>SU
ENSRNOG00000027463	314.709	49.4219	2.6708	265.287	0.943637	265.301	4195	40.88	14	19866408	20070994	protein_coding	Adamts3	SU>VMP
ENSRNOG00000046617	199.866	18.4517	3.43721	181.415	0.943634	181.447	423	44.7	1	17602281	17625197	protein_coding	LOC103690149	SU>VMP
ENSRNOG00000007345	149.306	756.701	-2.34145	607.394	0.943608	-607.399	7271	41.83	X	116751230	116792864	protein_coding	Amot	VMP>SU
ENSRNOG00000003105	18.1823	196.396	-3.43316	178.213	0.943502	-178.247	3472	53.61	10	103308392	103334466	protein_coding	Kif19	VMP>SU
ENSRNOG00000040287	307.507	47.999	2.67954	259.508	0.943496	259.522	3974	45.14	6	2307808	2316722	protein_coding	Cyp1b1	SU>VMP
ENSRNOG00000004425	18.1823	193.039	-3.40828	174.856	0.943292	-174.889	2582	43.62	6	91532467	91584200	protein_coding	Klhdc1	VMP>SU
ENSRNOG00000006921	60.1276	3.49015	4.10667	56.6374	0.943279	56.7861	3000	41.61	3	153263692	153321352	protein_coding	Rbl1	SU>VMP
ENSRNOG00000018929	240.396	33.5107	2.84272	206.886	0.943279	206.905	5354	38.51	1	253221812	253275490	protein_coding	Kif20b	SU>VMP
ENSRNOG00000061544	88.5198	524.807	-2.56772	436.288	0.943125	-436.295	1278	53.08	20	29655226	29677926	protein_coding	Spock2	VMP>SU
ENSRNOG00000025651	47.8219	292.49	-2.61264	244.668	0.943111	-244.682	2778	39.57	1	201963204	201981250	protein_coding	Ikzf5	VMP>SU
ENSRNOG00000025679	20.4082	194.505	-3.25259	174.097	0.943066	-174.127	3467	50.81	5	144114012	144150647	protein_coding	Stk40	VMP>SU
ENSRNOG00000060141	112.804	591.962	-2.39168	479.158	0.943036	-479.164	2204	40.25	17	47397558	47422182	protein_coding	Epdr1	VMP>SU
ENSRNOG00000012094	277.386	39.8179	2.80041	237.568	0.942974	237.584	6709	49.89	6	108500112	108596569	protein_coding	Ltbp2	SU>VMP
ENSRNOG00000047516	579.613	110.71	2.3883	468.902	0.942964	468.908	4188	41.27	9	114022137	114079089	protein_coding	LOC100910771	SU>VMP
ENSRNOG00000058111	28.8778	226.61	-2.97218	197.733	0.942964	-197.755	3857	41.34	2	47000323	47096961	protein_coding	Itga2	VMP>SU
ENSRNOG00000004067	496.956	83.4438	2.57424	413.512	0.942954	413.52	7241	40.64	6	64297888	64864996	protein_coding	Nrcam	SU>VMP
ENSRNOG00000043159	174.55	11.5104	3.92263	163.04	0.942901	163.087	3529	36.26	1	148927533	149175275	protein_coding	Vom2r42	SU>VMP
ENSRNOG00000004712	106.47	558.592	-2.39135	452.122	0.942859	-452.128	2078	41.51	13	74410010	74474681	protein_coding	Angptl1	VMP>SU
ENSRNOG00000022593	84.0426	483.436	-2.52413	399.393	0.942819	-399.401	3025	43.67	19	43109427	43149210	protein_coding	Pdpr	VMP>SU
ENSRNOG00000050834	481.376	84.9789	2.50199	396.397	0.94279	396.405	3956	51.6	3	11554457	11586303	protein_coding	Fam102a	SU>VMP
ENSRNOG00000036913	81.9696	473.547	-2.53035	391.577	0.942763	-391.586	4779	40.43	4	183896303	183905297	protein_coding	RGD1309621	VMP>SU
ENSRNOG00000011963	33.2977	0.0633898	9.03696	33.2343	0.942753	34.441	1008	43.75	2	85305225	85306232	protein_coding	Tas2r119	SU>VMP
ENSRNOG00000013309	0.0633898	33.0617	-9.0267	32.9983	0.942753	-34.2107	4111	47.56	1	260527781	260638915	protein_coding	Pik3ap1	VMP>SU
ENSRNOG00000014652	33.8275	0.0633898	9.05973	33.7641	0.942753	34.9585	1527	49.65	1	193424812	193430676	protein_coding	Aqp8	SU>VMP
ENSRNOG00000017459	0.0633898	33.7885	-9.05807	33.7251	0.942753	-34.9204	768	44.33	17	80314186	80320681	protein_coding	C1ql3	VMP>SU
ENSRNOG00000019616	0.0633898	33.3109	-9.03753	33.2476	0.942753	-34.454	2208	53.27	1	199372519	199377035	protein_coding	Prss8	VMP>SU
ENSRNOG00000020620	0.0633898	33.4647	-9.04417	33.4013	0.942753	-34.6041	1497	53.18	1	226518406	226526959	protein_coding	Ppp1r32	VMP>SU
ENSRNOG00000026913	0.0633898	33.9992	-9.06703	33.9358	0.942753	-35.1262	2678	45.54	7	54031316	54034350	protein_coding	Bbs10	VMP>SU
ENSRNOG00000028803	33.8275	0.0633898	9.05973	33.7641	0.942753	34.9585	717	44.04	12	2382475	2387930	protein_coding	Cd209e	SU>VMP
ENSRNOG00000047924	0.0633898	33.9562	-9.06521	33.8928	0.942753	-35.0842	4037	48.3	18	72005581	72462292	protein_coding	Zbtb7c	VMP>SU
ENSRNOG00000060486	2.78537	57.858	-4.37657	55.0726	0.942602	-55.2463	1606	40.09	X	45410546	45419817	protein_coding	Ptges3l1	VMP>SU
ENSRNOG00000001662	176.568	16.3008	3.43721	160.267	0.942491	160.304	2838	41.85	11	34865532	34956536	protein_coding	Dyrk1a	SU>VMP
ENSRNOG00000006588	193.41	22.6527	3.09391	170.757	0.942474	170.785	2408	36.68	6	56625650	56689238	protein_coding	Meox2	SU>VMP
ENSRNOG00000012163	42.5281	266.299	-2.64656	223.771	0.942455	-223.787	3615	51.89	5	160182251	160219812	protein_coding	Plekhm2	VMP>SU
ENSRNOG00000017686	11.9966	168.206	-3.80953	156.209	0.942402	-156.256	1756	35.33	5	790833	819326	protein_coding	Pi15	VMP>SU
ENSRNOG00000005673	468.519	87.7676	2.41635	380.752	0.94234	380.76	6114	40.81	5	27312928	27442841	protein_coding	Runx1t1	SU>VMP
ENSRNOG00000021840	260.938	42.0989	2.63185	218.839	0.942264	218.855	5069	41.71	4	49056010	49333304	protein_coding	Cped1	SU>VMP
ENSRNOG00000011777	461.328	87.6522	2.39593	373.676	0.942198	373.684	3910	46.69	10	65566171	65585760	protein_coding	Spag5	SU>VMP
ENSRNOG00000007879	252.32	38.2919	2.72014	214.028	0.942172	214.045	3347	38.88	X	138046494	138096669	protein_coding	Stk26	SU>VMP
ENSRNOG00000019162	43.0988	259.623	-2.5907	216.524	0.942165	-216.54	3452	50.34	15	34256374	34263224	protein_coding	Emc9	VMP>SU
ENSRNOG00000019127	70.6109	406.774	-2.52627	336.164	0.942159	-336.173	2364	40.1	1	66231763	66254989	protein_coding	Zfp606	VMP>SU
ENSRNOG00000036876	0.347571	33.6923	-6.59897	33.3447	0.942096	-33.9914	1268	51.89	5	172648950	172655576	protein_coding	Faap20	VMP>SU
ENSRNOG00000061533	431.118	78.6311	2.45491	352.486	0.942054	352.495	2175	35.77	1	62314276	62316450	protein_coding	Zfp945	SU>VMP
ENSRNOG00000005268	247.496	36.0773	2.77824	211.419	0.942037	211.437	1678	38.05	4	13827756	13878126	protein_coding	Gnat3	SU>VMP
ENSRNOG00000012295	82.7473	438.897	-2.4071	356.15	0.942037	-356.158	3106	50.99	7	120519467	120559347	protein_coding	Pla2g6	VMP>SU
ENSRNOG00000006604	204.235	27.9538	2.86912	176.282	0.941991	176.305	1328	53	8	48382121	48386935	protein_coding	Thy1	SU>VMP
ENSRNOG00000021984	160.138	11.088	3.85224	149.05	0.941886	149.099	2607	39.92	13	93095200	93307199	protein_coding	Rgs7	SU>VMP
ENSRNOG00000052952	248.344	39.3037	2.6596	209.04	0.941886	209.057	1566	42.37	18	40853988	40873685	protein_coding	LOC317165	SU>VMP
ENSRNOG00000011654	250.582	41.3418	2.59961	209.24	0.941883	209.257	3419	38.58	2	127686925	127705518	protein_coding	Plk4	SU>VMP
ENSRNOG00000004733	426.382	83.0329	2.36039	343.349	0.94186	343.357	1879	49.32	6	132805794	132932242	protein_coding	Wdr25	SU>VMP
ENSRNOG00000000312	162.372	12.9723	3.64579	149.4	0.941844	149.444	3342	46.92	20	45922806	46044738	protein_coding	Fig4	SU>VMP
ENSRNOG00000019721	12.5689	162.088	-3.68885	149.519	0.941844	-149.565	943	53.68	1	198210525	198213816	protein_coding	Ypel3	VMP>SU
ENSRNOG00000019926	165.972	15.4947	3.42109	150.477	0.941775	150.516	808	49.35	9	98313632	98364205	protein_coding	Ramp1	SU>VMP
ENSRNOG00000000831	75.1651	404.791	-2.42904	329.626	0.941752	-329.635	1917	54.1	20	3582742	3588375	protein_coding	Gtf2h4	VMP>SU
ENSRNOG00000009073	196.483	25.3108	2.95658	171.172	0.941752	171.198	1070	51.3	13	52624878	52637297	protein_coding	Tnni1	SU>VMP
ENSRNOG00000033653	20.2965	178.009	-3.13265	157.713	0.941683	-157.744	3170	50.75	10	89930241	89959176	protein_coding	Mpp3	VMP>SU
ENSRNOG00000033280	392.493	73.5482	2.4159	318.945	0.9416	318.954	3913	41.89	9	111028575	111177602	protein_coding	Pam	SU>VMP
ENSRNOG00000029614	64.6773	361.888	-2.48421	297.211	0.941558	-297.221	4920	40.22	11	9642365	10143317	protein_coding	Robo1	VMP>SU
ENSRNOG00000037295	16.0004	163.16	-3.3501	147.159	0.941554	-147.197	1104	50.34	8	114986326	115050728	protein_coding	Poc1a	VMP>SU
ENSRNOG00000018812	18.8703	169.856	-3.17012	150.986	0.941548	-151.019	1381	58.8	8	62283336	62284716	protein_coding	Rpp25	VMP>SU
ENSRNOG00000026853	193.429	25.7147	2.91114	167.714	0.941541	167.739	6075	44.7	19	56803382	56826960	protein_coding	Urb2	SU>VMP
ENSRNOG00000008941	194.943	27.4275	2.82935	167.515	0.941515	167.539	5031	46.55	8	33816386	33879625	protein_coding	Ets1	SU>VMP
ENSRNOG00000024402	352.626	62.5659	2.49469	290.06	0.941443	290.071	7176	41.46	5	106409456	106730684	protein_coding	Focad	SU>VMP
ENSRNOG00000047977	232.629	38.917	2.57956	193.712	0.941265	193.729	1293	45.24	16	72401887	72403179	protein_coding	LOC100910163	SU>VMP
ENSRNOG00000004873	3.13657	56.466	-4.17012	53.3294	0.941203	-53.4922	2052	46.21	6	96479430	96676225	protein_coding	Prkch	VMP>SU
ENSRNOG00000050100	70.5253	366.239	-2.37657	295.714	0.941167	-295.723	519	42.35	14	34194217	34218961	protein_coding	LOC686911	VMP>SU
ENSRNOG00000026874	23.4902	183.916	-2.96892	160.426	0.941114	-160.453	1601	47.31	4	77623538	77635362	protein_coding	Zfp956	VMP>SU
ENSRNOG00000025949	15.6547	157.171	-3.32766	141.516	0.941029	-141.555	1014	40.53	1	61625441	61626454	protein_coding	Vom1r22	VMP>SU
ENSRNOG00000040110	357.664	69.7598	2.35814	287.904	0.940999	287.914	4755	42.79	6	12179227	12205446	protein_coding	Foxn2	SU>VMP
ENSRNOG00000009629	219.961	34.3908	2.67716	185.571	0.940934	185.59	1640	39.52	2	88097720	88113029	protein_coding	Car2	SU>VMP
ENSRNOG00000001588	152.787	12.9013	3.56594	139.886	0.94093	139.931	2483	45.73	3	61590376	61593692	protein_coding	Hoxd13	SU>VMP
ENSRNOG00000007827	314.005	54.994	2.51344	259.011	0.940802	259.024	1055	50.43	3	148234193	148245416	protein_coding	Cox4i2	SU>VMP
ENSRNOG00000036842	145.911	9.67301	3.91498	136.238	0.940746	136.294	3216	51.59	7	144774160	144778656	protein_coding	Smug1	SU>VMP
ENSRNOG00000005094	162.732	18.2718	3.15481	144.461	0.940684	144.495	1845	41.7	14	72011461	72122158	protein_coding	C1qtnf7	SU>VMP
ENSRNOG00000020942	68.1836	339.916	-2.31768	271.732	0.940684	-271.742	2985	49.69	1	101517714	101540802	protein_coding	Plekha4	VMP>SU
ENSRNOG00000014465	1.11932	42.0725	-5.23218	40.9532	0.940605	-41.2861	2649	40.98	1	114679537	114987433	protein_coding	LOC100365773	VMP>SU
ENSRNOG00000000130	32.1916	0.0633898	8.98822	32.1282	0.940549	33.3618	2524	54.36	5	58393233	58401870	protein_coding	Dnajb5	SU>VMP
ENSRNOG00000001017	0.0633898	32.1302	-8.98546	32.0668	0.940549	-33.3019	915	45.86	12	2406879	2413324	protein_coding	Cd209d	VMP>SU
ENSRNOG00000007811	0.0633898	32.1401	-8.98591	32.0767	0.940549	-33.3116	1617	38.81	4	162541751	162553705	protein_coding	Klrb1c	VMP>SU
ENSRNOG00000010791	32.8102	0.0633898	9.01568	32.7468	0.940549	33.9652	2963	55.87	3	164715913	164728338	protein_coding	Fam65c	SU>VMP
ENSRNOG00000011250	32.6333	0.0633898	9.00788	32.5699	0.940549	33.7926	1108	49.78	4	85381889	85386231	protein_coding	Inmt	SU>VMP
ENSRNOG00000014378	32.374	0.0633898	8.99637	32.3107	0.940549	33.5397	1439	45.59	9	46840992	46881264	protein_coding	Il1r2	SU>VMP
ENSRNOG00000037171	0.0633898	32.3467	-8.99515	32.2833	0.940549	-33.513	501	48.98	8	119215495	119219232	protein_coding	Tdgf1	VMP>SU
ENSRNOG00000046053	32.6059	0.0633898	9.00667	32.5425	0.940549	33.7658	2251	39.66	X	17171605	17215100	protein_coding	Nudt10	SU>VMP
ENSRNOG00000013971	326.005	61.843	2.39821	264.162	0.940533	264.173	2050	45.95	1	233124092	233145941	protein_coding	Psat1	SU>VMP
ENSRNOG00000015596	2.71885	55.5349	-4.35233	52.816	0.940457	-52.995	1819	48.09	9	94362299	94408885	protein_coding	Efhd1	VMP>SU
ENSRNOG00000006557	209.073	33.1336	2.65764	175.939	0.940451	175.959	6253	47.91	10	31278746	31419235	protein_coding	Cyfip2	SU>VMP
ENSRNOG00000055512	174.55	24.1718	2.85224	150.378	0.940372	150.405	381	61.42	17	44527421	44527801	protein_coding	Hist1h2bk	SU>VMP
ENSRNOG00000043125	14.3074	148.597	-3.37657	134.29	0.940355	-134.332	936	40.92	7	3804088	3805023	protein_coding	Olr881	VMP>SU
ENSRNOG00000045775	143.617	11.4739	3.64579	132.143	0.940257	132.193	3148	57.85	9	100080144	100089834	protein_coding	Rnpepl1	SU>VMP
ENSRNOG00000050792	158.614	19.5932	3.0171	139.021	0.940227	139.054	1363	42.64	3	37545238	37564699	protein_coding	Tnfaip6	SU>VMP
ENSRNOG00000002203	197.968	30.0894	2.71794	167.879	0.940119	167.901	4311	43.82	14	10786399	10828106	protein_coding	Lin54	SU>VMP
ENSRNOG00000004148	200.76	32.1776	2.64135	168.583	0.940099	168.604	3670	41.62	7	34001506	34079616	protein_coding	Cdk17	SU>VMP
ENSRNOG00000000187	303.751	59.2446	2.35814	244.507	0.940014	244.518	3333	52.57	7	119554354	119568776	protein_coding	Csf2rb	SU>VMP
ENSRNOG00000011969	31.7979	197.684	-2.63619	165.886	0.939912	-165.907	9363	47.2	15	107945664	108210826	protein_coding	Dock9	VMP>SU
ENSRNOG00000005126	148.427	15.5299	3.25663	132.897	0.939886	132.937	1902	46.16	6	42290680	42302254	protein_coding	Pqlc3	SU>VMP
ENSRNOG00000023148	141.637	12.0578	3.55416	129.579	0.939853	129.628	7673	36	2	216863428	217056523	protein_coding	Col11a1	SU>VMP
ENSRNOG00000033575	141.553	12.167	3.5403	129.386	0.939853	129.435	1601	52.11	14	85357222	85398532	protein_coding	Emid1	SU>VMP
ENSRNOG00000006990	191.579	29.4778	2.70024	162.102	0.93983	162.124	2893	54.84	10	86399827	86409348	protein_coding	Grb7	SU>VMP
ENSRNOG00000043037	1.77931	53.5919	-4.91263	51.8126	0.939708	-52.0449	2414	40.1	3	105661044	105663457	protein_coding	Zfp770	VMP>SU
ENSRNOG00000009590	283.054	53.0799	2.41484	229.974	0.93958	229.987	5694	44.37	16	48120864	48228891	protein_coding	Stox2	SU>VMP
ENSRNOG00000032716	140.766	12.9956	3.43721	127.771	0.939521	127.817	969	43.96	20	820364	821332	protein_coding	Olr1692	SU>VMP
ENSRNOG00000061247	20.0632	159.756	-2.99325	139.693	0.939459	-139.725	2691	45.59	8	14094732	14157141	protein_coding	Deup1	VMP>SU
ENSRNOG00000039856	187.807	30.5972	2.61778	157.21	0.9394	157.232	1298	55.71	9	17111177	17114177	protein_coding	Lrrc73	SU>VMP
ENSRNOG00000016343	36655.5	7587.26	2.27238	29068.3	0.939288	29068.3	5010	49.4	1	176940693	176983045	protein_coding	Dkk3	SU>VMP
ENSRNOG00000007405	28.9309	184.738	-2.6748	155.807	0.939255	-155.83	3830	50.42	4	78024765	78046066	protein_coding	Krba1	VMP>SU
ENSRNOG00000042504	14.1746	140.208	-3.30618	126.033	0.939216	-126.076	1542	45.4	16	21472267	21473808	protein_coding	Zfp964	VMP>SU
ENSRNOG00000005669	184.247	30.2147	2.60832	154.033	0.939173	154.055	1401	41.35	5	21249020	21345810	protein_coding	Car8	SU>VMP
ENSRNOG00000012721	3334.47	709.389	2.23281	2625.09	0.93912	2625.09	4595	43.78	19	33928356	33991703	protein_coding	Ednra	SU>VMP
ENSRNOG00000012772	179.655	27.1899	2.72409	152.465	0.939107	152.489	1579	47.43	19	38422164	38437180	protein_coding	Nqo1	SU>VMP
ENSRNOG00000016538	469.518	2335.59	-2.31453	1866.07	0.939064	-1866.07	5857	41.39	17	79321900	79676499	protein_coding	Itga8	VMP>SU
ENSRNOG00000015318	265.565	50.0701	2.40705	215.495	0.939032	215.509	4658	52.08	5	140923914	140940905	protein_coding	Heyl	SU>VMP
ENSRNOG00000023768	790.93	3569.12	-2.17394	2778.19	0.938976	-2778.19	1848	46.8	10	89339029	89347835	protein_coding	Rundc1	VMP>SU
ENSRNOG00000047450	180.123	28.94	2.63785	151.183	0.938943	151.206	2386	41.18	4	172942020	173005634	protein_coding	Lmo3	SU>VMP
ENSRNOG00000017416	2786.22	603.908	2.20591	2182.31	0.938936	2182.31	1353	45.26	18	48372041	48384645	protein_coding	Ppic	SU>VMP
ENSRNOG00000007393	146.213	18.2515	3.00199	127.962	0.938913	127.997	2890	48.18	7	107734323	107775714	protein_coding	Ndrg1	SU>VMP
ENSRNOG00000000878	53.0603	2.53373	4.3883	50.5266	0.938838	50.7168	2244	51.61	20	4593389	4609631	protein_coding	Slc44a4	SU>VMP
ENSRNOG00000016099	52.9677	2.52931	4.3883	50.4384	0.938838	50.629	1626	52.1	17	16692557	16695126	protein_coding	Id4	SU>VMP
ENSRNOG00000016866	1378.33	278.065	2.30943	1100.26	0.938789	1100.27	1061	46.56	9	49920854	49950093	protein_coding	Fhl2	SU>VMP
ENSRNOG00000018937	1304.84	264.354	2.30333	1040.48	0.938759	1040.49	1317	48.46	2	210720704	210782856	protein_coding	Gstm2	SU>VMP
ENSRNOG00000015669	10.1188	129.617	-3.67914	119.498	0.938746	-119.555	2164	54.81	10	56489552	56491715	protein_coding	Kctd11	VMP>SU
ENSRNOG00000028845	369.991	1683.1	-2.18556	1313.11	0.938726	-1313.11	2479	43.26	10	23661013	24050209	protein_coding	Ebf1	VMP>SU
ENSRNOG00000012280	131.225	11.5378	3.5076	119.687	0.938697	119.739	1924	43.92	2	158097843	158103653	protein_coding	Ptx3	SU>VMP
ENSRNOG00000010799	25.6691	172.265	-2.74652	146.596	0.938674	-146.622	2609	46.13	2	140286661	140306869	protein_coding	Noct	VMP>SU
ENSRNOG00000053366	46.4935	250.18	-2.42786	203.686	0.938657	-203.701	3386	38.77	1	84937034	84950210	protein_coding	Zfp59	VMP>SU
ENSRNOG00000005600	1139.25	239.464	2.25021	899.79	0.938611	899.793	3375	47.29	3	43111240	43119159	protein_coding	Nr4a2	SU>VMP
ENSRNOG00000019627	9.84305	127.22	-3.69208	117.377	0.938424	-117.435	3658	51.27	1	100506704	100530183	protein_coding	Mybpc2	VMP>SU
ENSRNOG00000015667	902.086	192.968	2.2249	709.118	0.938345	709.122	1750	46.42	6	11281964	11298216	protein_coding	Epcam	SU>VMP
ENSRNOG00000036964	898.419	189.583	2.24456	708.837	0.938342	708.84	5607	41.59	3	140468701	140728129	protein_coding	Ralgapa2	SU>VMP
ENSRNOG00000061050	149.054	20.8221	2.83964	128.232	0.93825	128.263	2838	45.81	6	44009872	44131387	protein_coding	Mboat2	SU>VMP
ENSRNOG00000006994	32.0275	0.0633898	8.98085	31.9641	0.938243	33.2018	689	49.66	10	68232094	68235295	protein_coding	Spaca3	SU>VMP
ENSRNOG00000011054	31.8473	0.0633898	8.9727	31.7839	0.938243	33.0261	2072	52.79	5	149047681	149069719	protein_coding	Laptm5	SU>VMP
ENSRNOG00000012648	0.0633898	31.9481	-8.97726	31.8847	0.938243	-33.1244	739	45.96	3	111022923	111037425	protein_coding	Ppp1r14d	VMP>SU
ENSRNOG00000014107	31.7364	0.0633898	8.96767	31.673	0.938243	32.918	1838	39.6	10	66845654	66848388	protein_coding	Omg	SU>VMP
ENSRNOG00000019794	0.0633898	31.2566	-8.9457	31.1932	0.938243	-32.4506	1827	40.24	1	172009694	172030164	protein_coding	Ovch2	VMP>SU
ENSRNOG00000028390	0.0633898	32.0156	-8.98031	31.9522	0.938243	-33.1902	2376	52.46	6	132219088	132240356	protein_coding	Hhipl1	VMP>SU
ENSRNOG00000039754	31.9774	0.0633898	8.97859	31.9141	0.938243	33.153	2583	47.76	13	48455923	48482138	protein_coding	Rab7b	SU>VMP
ENSRNOG00000046526	0.0633898	31.5971	-8.96133	31.5337	0.938243	-32.7823	723	49.44	9	14951047	14952575	protein_coding	LOC100910668	VMP>SU
ENSRNOG00000049966	0.0633898	32.0459	-8.98168	31.9825	0.938243	-33.2198	939	41.11	3	102471249	102472187	protein_coding	Olr749	VMP>SU
ENSRNOG00000006978	172.092	834.097	-2.27704	662.005	0.93824	-662.009	1614	44.55	7	24638208	24648255	protein_coding	Mterf2	VMP>SU
ENSRNOG00000014197	202.026	917.633	-2.18338	715.607	0.938214	-715.61	1773	51.24	5	160570502	160620334	protein_coding	Tmem51	VMP>SU
ENSRNOG00000057713	222.084	38.9246	2.51235	183.159	0.938158	183.176	2487	40.22	4	44573264	44580638	protein_coding	Cav2	SU>VMP
ENSRNOG00000004624	39213.2	8795.84	2.15644	30417.3	0.938145	30417.3	2820	44.05	3	36642587	36660758	protein_coding	Rnd3	SU>VMP
ENSRNOG00000005650	10003.1	2262.23	2.14462	7740.83	0.938135	7740.83	1561	54.35	6	108994018	109004598	protein_coding	Pgf	SU>VMP
ENSRNOG00000018627	158.011	773.006	-2.29046	614.996	0.938135	-615	1828	50.58	1	165665909	165680206	protein_coding	Plekhb1	VMP>SU
ENSRNOG00000060542	15.8933	136.839	-3.10599	120.946	0.938089	-120.986	5707	40.09	X	112020646	112121943	protein_coding	Mid2	VMP>SU
ENSRNOG00000004084	51.2856	1.8608	4.78456	49.4248	0.938036	49.6558	3719	52.48	6	39358985	39363458	protein_coding	Fam84a	SU>VMP
ENSRNOG00000057347	51.8145	2.24228	4.53032	49.5722	0.938036	49.7788	1396	67.26	3	164424515	164425910	protein_coding	Cebpb	SU>VMP
ENSRNOG00000013968	26.4264	167.026	-2.66001	140.599	0.93803	-140.624	2308	58.52	15	2631529	2634640	protein_coding	Comtd1	VMP>SU
ENSRNOG00000032297	3731.45	846.835	2.13958	2884.62	0.938023	2884.62	1849	43.28	16	26859397	26875973	protein_coding	Msmo1	SU>VMP
ENSRNOG00000014648	3390.44	760.964	2.15557	2629.47	0.938007	2629.47	4244	45.86	16	86631064	86675049	protein_coding	Efnb2	SU>VMP
ENSRNOG00000050539	803.665	176.417	2.1876	627.248	0.93798	627.252	2356	45.76	6	125644804	125723944	protein_coding	Fbln5	SU>VMP
ENSRNOG00000013136	3037.51	687.237	2.14401	2350.28	0.937977	2350.28	4525	43.75	8	127920349	128009951	protein_coding	Oxsr1	SU>VMP
ENSRNOG00000016038	24.7826	163.711	-2.72375	138.929	0.937961	-138.956	825	46.36	1	209237233	209464190	protein_coding	Mgmt	VMP>SU
ENSRNOG00000004854	727.292	3160.56	-2.11957	2433.27	0.937957	-2433.27	4174	39.88	7	96438046	96464049	protein_coding	Has2	VMP>SU
ENSRNOG00000027990	233.395	44.8295	2.38025	188.565	0.937954	188.58	463	54.03	6	137959171	137967042	protein_coding	Crip1	SU>VMP
ENSRNOG00000004606	535.691	2375.23	-2.14859	1839.54	0.937918	-1839.54	3518	42.95	14	103181281	103321270	protein_coding	Meis1	VMP>SU
ENSRNOG00000003088	39.2878	217.624	-2.46968	178.336	0.937895	-178.353	4643	46.07	11	64601029	64714252	protein_coding	Arhgap31	VMP>SU
ENSRNOG00000024562	134.163	15.3228	3.13023	118.84	0.937862	118.881	5567	44.84	9	49852560	49902943	protein_coding	Tgfbrap1	SU>VMP
ENSRNOG00000019810	499.073	2184.49	-2.12998	1685.42	0.937842	-1685.42	2176	52.67	9	82556573	82564294	protein_coding	Des	VMP>SU
ENSRNOG00000016058	229.104	43.9773	2.38117	185.127	0.937833	185.142	1622	55.05	1	264827739	264831151	protein_coding	Kazald1	SU>VMP
ENSRNOG00000007152	213.825	37.2693	2.52037	176.556	0.937813	176.574	2376	49.18	4	140703619	140709319	protein_coding	Bhlhe40	SU>VMP
ENSRNOG00000003018	5515.53	1289.94	2.0962	4225.59	0.9378	4225.59	3122	49.44	13	88995316	89032487	protein_coding	Olfml2b	SU>VMP
ENSRNOG00000002097	12268.7	2931.18	2.06543	9337.48	0.937787	9337.48	1835	51.05	14	36550340	36554580	protein_coding	Rasl11b	SU>VMP
ENSRNOG00000006997	1838.53	419.095	2.13321	1419.44	0.937773	1419.44	3388	43.18	11	24425005	24641858	protein_coding	App	SU>VMP
ENSRNOG00000016734	23.9286	160.338	-2.74431	136.409	0.937757	-136.437	2440	59.36	3	156901077	156905892	protein_coding	Emilin3	VMP>SU
ENSRNOG00000017600	164.635	27.203	2.59743	137.432	0.937754	137.456	2056	41	8	61659445	61739434	protein_coding	Ptpn9	SU>VMP
ENSRNOG00000014367	137.099	657.547	-2.26188	520.448	0.937741	-520.453	4066	49.72	4	70903253	70918514	protein_coding	Ephb6	VMP>SU
ENSRNOG00000014548	4132.1	977.316	2.07998	3154.78	0.937681	3154.78	3493	44.34	17	22984844	23179701	protein_coding	Nedd9	SU>VMP
ENSRNOG00000004186	4363.75	1060.37	2.04101	3303.38	0.937662	3303.39	3307	36.84	6	54488038	54588778	protein_coding	Snx13	SU>VMP
ENSRNOG00000010156	140.378	18.2409	2.94407	122.137	0.937596	122.172	1195	46.03	8	69127708	69131539	protein_coding	Snapc5	SU>VMP
ENSRNOG00000025815	627.663	132.448	2.24456	495.215	0.937573	495.22	3417	53.41	10	103934797	103948322	protein_coding	Cdr2l	SU>VMP
ENSRNOG00000000034	126.486	613.053	-2.27704	486.567	0.937553	-486.572	2875	50.92	13	49092306	49109050	protein_coding	Nuak2	VMP>SU
ENSRNOG00000012563	162.496	26.8379	2.59806	135.658	0.937537	135.683	4050	38.9	2	225552148	225613359	protein_coding	Arhgap29	SU>VMP
ENSRNOG00000029922	26.562	161.729	-2.60615	135.167	0.937537	-135.192	3331	39.45	4	72792252	73174179	protein_coding	Tpk1	VMP>SU
ENSRNOG00000047867	585.338	2431.74	-2.05465	1846.4	0.937534	-1846.4	2560	55.32	8	117231769	117237229	protein_coding	Klhdc8b	VMP>SU
ENSRNOG00000043094	648.478	144.453	2.16646	504.025	0.937465	504.029	3331	43.05	2	53859737	54007756	protein_coding	Oxct1	SU>VMP
ENSRNOG00000001425	123.323	591.158	-2.2611	467.834	0.937445	-467.84	2806	53.29	12	23473270	23501036	protein_coding	Sh2b2	VMP>SU
ENSRNOG00000055236	259.295	1142.91	-2.14004	883.61	0.937442	-883.612	3387	48.44	10	64368809	64375816	protein_coding	Gemin4	VMP>SU
ENSRNOG00000004205	366.34	1581.61	-2.11014	1215.27	0.937415	-1215.27	1855	52.91	6	6427657	6436974	protein_coding	Pkdcc	VMP>SU
ENSRNOG00000003931	579.087	120.121	2.2693	458.967	0.937379	458.972	6900	47.59	10	97771264	97863311	protein_coding	Arsg	SU>VMP
ENSRNOG00000025608	1045.42	241.283	2.11528	804.133	0.937343	804.136	4522	39.11	2	181896305	181905300	protein_coding	Lrat	SU>VMP
ENSRNOG00000040108	34.3458	202.139	-2.55715	167.794	0.93734	-167.813	661	37.06	4	14001761	14249749	protein_coding	Cd36	VMP>SU
ENSRNOG00000042686	17.455	138.363	-2.98674	120.908	0.93732	-120.945	2566	43.65	1	169433539	169445041	protein_coding	Trim34	VMP>SU
ENSRNOG00000003927	154.434	22.4909	2.77958	131.943	0.937238	131.972	3093	42.18	13	47126741	47154292	protein_coding	Cd55	SU>VMP
ENSRNOG00000005589	1225.48	282.924	2.11486	942.557	0.937238	942.559	1291	45.01	6	95522577	95541393	protein_coding	Dhrs7	SU>VMP
ENSRNOG00000023162	19.3779	138.817	-2.84071	119.44	0.937199	-119.473	1250	50.35	2	198010349	198016898	protein_coding	Car14	VMP>SU
ENSRNOG00000009495	543.105	112.253	2.27448	430.852	0.937185	430.858	3514	56.88	3	153580861	153595642	protein_coding	Src	SU>VMP
ENSRNOG00000037436	51.7185	2.98417	4.11528	48.7344	0.937176	48.9078	4796	37.43	6	147315328	147394269	protein_coding	Macc1	SU>VMP
ENSRNOG00000003348	211.104	39.8939	2.40371	171.21	0.937156	171.226	1668	54.57	10	46330368	46332172	protein_coding	Rasd1	SU>VMP
ENSRNOG00000019858	196.676	34.0448	2.53032	162.631	0.937051	162.651	1546	55.41	1	225126734	225128740	protein_coding	Rom1	SU>VMP
ENSRNOG00000020061	124.679	13.8124	3.17417	110.866	0.937034	110.912	1592	52.57	9	82674202	82679626	protein_coding	Tmem198	SU>VMP
ENSRNOG00000013090	551.239	122.589	2.16885	428.651	0.936982	428.656	1090	59.65	17	13391467	13393243	protein_coding	Gadd45g	SU>VMP
ENSRNOG00000020430	206.423	39.0989	2.40041	167.324	0.936946	167.342	4825	42.87	1	202770775	202816334	protein_coding	Wdr11	SU>VMP
ENSRNOG00000000414	122.391	12.672	3.27178	109.719	0.93688	109.768	2893	40.26	20	34575950	34684418	protein_coding	Cep85l	SU>VMP
ENSRNOG00000013658	169.138	740.144	-2.12961	571.006	0.936795	-571.01	3393	45.96	15	44799334	44804574	protein_coding	Nefl	VMP>SU
ENSRNOG00000005769	153.359	25.0985	2.61124	128.26	0.936762	128.287	3740	45.29	10	74379226	74388787	protein_coding	Smg8	SU>VMP
ENSRNOG00000003388	696.988	157.069	2.14974	539.919	0.936689	539.924	10069	41.6	13	108132499	108178609	protein_coding	Cenpf	SU>VMP
ENSRNOG00000015519	113.282	508.182	-2.16543	394.9	0.936676	-394.906	1904	41.91	19	15033108	15239821	protein_coding	Ces1d	VMP>SU
ENSRNOG00000061215	151.551	23.9325	2.66277	127.619	0.936634	127.647	1204	46.09	1	189944895	189960073	protein_coding	Crym	SU>VMP
ENSRNOG00000000902	838.515	208.113	2.01047	630.402	0.93663	630.405	3446	45.96	12	6322668	6341902	protein_coding	Hsph1	SU>VMP
ENSRNOG00000051235	96.9722	462.547	-2.25395	365.574	0.936601	-365.581	2604	49.97	20	4542340	4561152	protein_coding	C2	VMP>SU
ENSRNOG00000059453	482.133	105.095	2.19774	377.038	0.936561	377.045	3537	50.31	19	43338166	43357822	protein_coding	Fuk	SU>VMP
ENSRNOG00000057044	93.8815	453.422	-2.27194	359.54	0.936558	-359.547	3108	46.95	3	12034413	12155098	protein_coding	Garnl3	VMP>SU
ENSRNOG00000024212	444.59	91.0123	2.28834	353.578	0.936482	353.585	2022	44.81	19	19771677	19832812	protein_coding	Papd5	SU>VMP
ENSRNOG00000008632	33.7839	187.136	-2.46968	153.353	0.936384	-153.372	3394	42.86	5	64053946	64178759	protein_coding	Invs	VMP>SU
ENSRNOG00000014161	436.375	89.5251	2.2852	346.85	0.936384	346.857	2664	63.2	8	115618555	115621394	protein_coding	Rbm15b	SU>VMP
ENSRNOG00000016488	129.552	16.4454	2.97778	113.107	0.936361	113.146	2025	49.64	3	161304469	161322289	protein_coding	Pltp	SU>VMP
ENSRNOG00000014509	50.5904	2.93436	4.10775	47.656	0.936276	47.8327	15769	44.07	15	41448064	41530398	protein_coding	Sacs	SU>VMP
ENSRNOG00000018943	158.919	663.822	-2.06251	504.904	0.936121	-504.908	824	53.71	16	7292096	7295465	protein_coding	Tnnc1	VMP>SU
ENSRNOG00000006320	111.133	8.47142	3.71354	102.661	0.936055	102.729	1254	52.25	3	9727408	9738752	protein_coding	Ptges	SU>VMP
ENSRNOG00000001989	157.095	633.646	-2.01204	476.551	0.93596	-476.555	2868	38.5	11	50781127	50985083	protein_coding	Alcam	VMP>SU
ENSRNOG00000018279	391.768	80.5726	2.28164	311.195	0.935921	311.204	3002	45.92	17	11045761	11082047	protein_coding	Sfxn1	SU>VMP
ENSRNOG00000053232	605.715	144.309	2.06948	461.406	0.935898	461.41	3942	48.92	17	11953552	12134386	protein_coding	Ror2	SU>VMP
ENSRNOG00000005802	90.7506	411.776	-2.18188	321.025	0.935878	-321.033	10582	41.23	5	125896725	126030401	protein_coding	Usp24	VMP>SU
ENSRNOG00000003038	528.441	118.164	2.16095	410.277	0.935875	410.282	5161	47.26	13	83438493	83457888	protein_coding	Sft2d2	SU>VMP
ENSRNOG00000002265	30.4114	0.0633898	8.90615	30.348	0.935819	31.6279	4112	44.96	11	67188630	67258771	protein_coding	Casr	SU>VMP
ENSRNOG00000003491	0.0633898	30.8905	-8.9287	30.8271	0.935819	-32.0941	3702	46.13	10	96191133	96584947	protein_coding	Prkca	VMP>SU
ENSRNOG00000007455	30.2553	0.0633898	8.89872	30.1919	0.935819	31.476	4373	51.8	10	69737328	69794975	protein_coding	Tmem132e	SU>VMP
ENSRNOG00000014123	0.0633898	30.4686	-8.90886	30.4052	0.935819	-31.6835	1633	48.25	9	29336290	29337922	protein_coding	RGD1309049	VMP>SU
ENSRNOG00000023657	30.4448	0.0633898	8.90773	30.3814	0.935819	31.6603	2649	50.7	4	89693280	89695928	protein_coding	Gprin3	SU>VMP
ENSRNOG00000025051	30.9772	0.0633898	8.93274	30.9139	0.935819	32.1786	4644	50.98	5	133864798	133878830	protein_coding	Tal1	SU>VMP
ENSRNOG00000031535	0.0633898	30.2905	-8.9004	30.2271	0.935819	-31.5102	1314	44.7	15	18088897	18096039	protein_coding	Ptgdrl	VMP>SU
ENSRNOG00000051562	0.0633898	30.099	-8.89125	30.0356	0.935819	-31.324	984	41.43	4	119465253	119466491	protein_coding	Vom1r102	VMP>SU
ENSRNOG00000060067	30.5632	0.0633898	8.91333	30.4998	0.935819	31.7756	853	43.65	3	177389703	177392442	lincRNA	LOC102549636	SU>VMP
ENSRNOG00000008362	146.818	598.647	-2.02768	451.829	0.935793	-451.834	3869	49.18	4	78240385	78258545	protein_coding	Zfp775	VMP>SU
ENSRNOG00000009945	78.6261	381.087	-2.27704	302.461	0.93575	-302.469	3564	41.87	8	103557364	103608913	protein_coding	Pls1	VMP>SU
ENSRNOG00000043201	30.7306	173.872	-2.50027	143.141	0.935622	-143.163	2490	51.11	13	98451637	98480419	protein_coding	Coq8a	VMP>SU
ENSRNOG00000006787	178.75	32.6262	2.45384	146.124	0.935556	146.144	3865	50.19	5	126164674	126191206	protein_coding	Dhcr24	SU>VMP
ENSRNOG00000013720	527.753	123.958	2.09001	403.795	0.935517	403.8	3828	57.04	14	86101277	86111306	protein_coding	Aebp1	SU>VMP
ENSRNOG00000017509	137.926	19.9633	2.78847	117.962	0.93549	117.995	2013	40.63	1	154189260	154216340	protein_coding	Eed	SU>VMP
ENSRNOG00000013670	137.935	20.8377	2.72671	117.097	0.935481	117.129	2197	43.36	9	84005183	84101172	protein_coding	Pax3	SU>VMP
ENSRNOG00000019174	34.8723	181.419	-2.37917	146.547	0.935474	-146.566	3542	57.35	10	15090316	15098791	protein_coding	Chtf18	VMP>SU
ENSRNOG00000030538	178.793	33.5719	2.41296	145.221	0.935412	145.241	3211	38.85	4	175814118	175881768	protein_coding	Slco1b2	SU>VMP
ENSRNOG00000001645	508.301	119.631	2.0871	388.67	0.935405	388.676	3958	40.74	11	45039461	45124423	protein_coding	Filip1l	SU>VMP
ENSRNOG00000015916	140.004	22.661	2.62718	117.343	0.935389	117.372	4008	51.31	7	126711467	126735007	protein_coding	Ttc38	SU>VMP
ENSRNOG00000047703	139.969	22.8036	2.61778	117.166	0.935389	117.195	2232	41.08	1	65937952	65952790	protein_coding	Vom2r33	SU>VMP
ENSRNOG00000009334	508.322	121.292	2.06726	387.03	0.935329	387.036	1549	46.89	3	110618298	110638046	protein_coding	Knstrn	SU>VMP
ENSRNOG00000017693	110.011	10.1562	3.43721	99.8543	0.935306	99.9135	2006	48.67	5	167141875	167174310	protein_coding	Slc2a5	SU>VMP
ENSRNOG00000001255	48.0413	1.584	4.92263	46.4573	0.935287	46.7174	4520	46.47	12	38567247	38638536	protein_coding	Mlxip	SU>VMP
ENSRNOG00000003198	2.36518	49.1296	-4.37657	46.7645	0.935287	-46.9688	1879	43.56	10	3411380	3570688	protein_coding	RGD1305733	VMP>SU
ENSRNOG00000000386	124.679	498.783	-2.0002	374.104	0.935165	-374.11	2027	46.46	20	27103317	27117663	protein_coding	Pbld1	VMP>SU
ENSRNOG00000013463	136.66	21.1178	2.69406	115.543	0.935126	115.574	2527	45.12	4	176782498	176789304	protein_coding	Kcnj8	SU>VMP
ENSRNOG00000032178	175.663	34.1223	2.36402	141.541	0.93504	141.56	2520	47.05	6	27072166	27080856	protein_coding	Cenpa	SU>VMP
ENSRNOG00000009932	113.458	471.35	-2.05465	357.892	0.935008	-357.898	5632	39.95	1	133324301	133559975	protein_coding	Mctp2	VMP>SU
ENSRNOG00000004641	22.5614	137.47	-2.60719	114.908	0.934998	-114.938	1864	55.63	3	142739781	142741644	protein_coding	Sstr4	VMP>SU
ENSRNOG00000026770	68.6754	330.876	-2.26843	262.201	0.934935	-262.21	2073	54.17	3	148704900	148706972	protein_coding	Tspy26	VMP>SU
ENSRNOG00000025484	171.823	32.1032	2.42013	139.72	0.934929	139.74	1445	47.71	13	35929819	35933243	protein_coding	Tmem177	SU>VMP
ENSRNOG00000014490	413.205	93.5855	2.1425	319.619	0.934883	319.626	1156	47.19	2	240461505	240482145	protein_coding	Bdh2	SU>VMP
ENSRNOG00000006082	337.528	73.4502	2.20017	264.078	0.934847	264.087	2082	41.08	6	2216623	2280777	protein_coding	Rmdn2	SU>VMP
ENSRNOG00000007292	109.663	11.6444	3.23537	98.0187	0.934847	98.0721	2292	42.98	10	19628258	19652898	protein_coding	Spdl1	SU>VMP
ENSRNOG00000002754	37.3021	0.819938	5.5076	36.4821	0.934781	36.8955	1140	43.19	14	18521930	18531179	protein_coding	Areg	SU>VMP
ENSRNOG00000019474	9.57751	106.104	-3.46968	96.5264	0.934728	-96.5887	890	51.31	9	17225122	17245093	protein_coding	Rsph9	VMP>SU
ENSRNOG00000002516	107.227	10.3379	3.37467	96.8896	0.934633	96.9484	2455	41.45	6	18821815	18839409	protein_coding	Mtm1	SU>VMP
ENSRNOG00000012428	70.9553	324.256	-2.19215	253.3	0.934581	-253.31	1945	62.11	19	48194804	48196748	protein_coding	Maf	VMP>SU
ENSRNOG00000002695	423.776	101.509	2.0617	322.268	0.934548	322.274	2067	41.74	13	97820493	97838228	protein_coding	Tfb2m	SU>VMP
ENSRNOG00000009008	380.43	85.221	2.15835	295.209	0.934525	295.216	4647	41.88	8	58272098	58293102	protein_coding	Rab39a	SU>VMP
ENSRNOG00000047080	167.593	32.8421	2.35135	134.751	0.934367	134.772	3015	45.27	17	90266794	90315492	protein_coding	Gng4	SU>VMP
ENSRNOG00000009144	47.5537	1.93684	4.61778	45.6169	0.934285	45.85	2210	51.31	13	52645257	52659619	protein_coding	Lad1	SU>VMP
ENSRNOG00000011367	47.6913	2.64173	4.17417	45.0495	0.934285	45.2425	1691	37.8	1	184093920	184106200	protein_coding	Cyp2r1	SU>VMP
ENSRNOG00000012965	1.81257	47.691	-4.71761	45.8784	0.934285	-46.1203	4033	50.05	5	150970909	150987081	protein_coding	Themis2	VMP>SU
ENSRNOG00000046800	2.02026	47.5602	-4.55715	45.54	0.934285	-45.7674	948	49.16	10	34360265	34361212	protein_coding	Olr1385	VMP>SU
ENSRNOG00000007054	106.37	10.7781	3.30291	95.5915	0.934232	95.6486	2716	45.57	10	57622022	57638485	protein_coding	Dhx33	SU>VMP
ENSRNOG00000009488	21.4963	130.98	-2.60719	109.484	0.934216	-109.515	3544	39.91	5	19358734	19368431	protein_coding	Cyp7a1	VMP>SU
ENSRNOG00000047650	14.6681	115.104	-2.97218	100.436	0.934167	-100.48	930	42.47	3	77169156	77170085	protein_coding	Olr654	VMP>SU
ENSRNOG00000020860	60.5663	290.116	-2.26005	229.55	0.934061	-229.561	1970	41.29	2	195651930	195674616	protein_coding	Tdrkh	VMP>SU
ENSRNOG00000055531	382.226	94.0994	2.02217	288.127	0.933989	288.134	1740	45.68	1	102776082	102849430	protein_coding	Hps5	SU>VMP
ENSRNOG00000002167	115.894	16.3765	2.8231	99.5171	0.933904	99.5571	2724	43.29	14	6889856	6900733	protein_coding	Dmp1	SU>VMP
ENSRNOG00000005277	162.771	32.6245	2.31881	130.146	0.933904	130.167	5744	53.83	13	51935243	51955735	protein_coding	Ptprv	SU>VMP
ENSRNOG00000049985	371.241	91.8501	2.015	279.391	0.933805	279.398	6370	46.99	X	106306795	106313853	protein_coding	Gprasp1	SU>VMP
ENSRNOG00000025669	29.94	159.625	-2.41454	129.685	0.933786	-129.708	1976	53.68	10	103737162	103793214	protein_coding	Tmem104	VMP>SU
ENSRNOG00000043341	64.5628	290.572	-2.17012	226.01	0.933786	-226.02	2513	36.83	1	61522298	61533178	protein_coding	Znf761	VMP>SU
ENSRNOG00000022101	320.728	72.6008	2.14329	248.127	0.93349	248.136	799	51.78	2	187322416	187326789	protein_coding	Crabp2	SU>VMP
ENSRNOG00000010208	158.052	31.3077	2.33581	126.745	0.933454	126.766	740	44.97	X	1364786	1369384	protein_coding	Timp1	SU>VMP
ENSRNOG00000026044	154.122	28.4151	2.43934	125.707	0.933418	125.731	3971	36.94	X	45698237	45806198	protein_coding	Prrg1	SU>VMP
ENSRNOG00000023433	81.1861	340.091	-2.06662	258.905	0.933385	-258.914	1761	45.02	18	2416552	2446338	protein_coding	Gata6	VMP>SU
ENSRNOG00000038539	264.049	53.8861	2.29282	210.162	0.933303	210.175	1737	55.9	11	74050166	74051902	protein_coding	Lrrc15	SU>VMP
ENSRNOG00000016252	2.97867	47.6653	-4.0002	44.6866	0.93324	-44.8653	4082	41.08	2	9578345	9623513	protein_coding	Mblac2	VMP>SU
ENSRNOG00000004180	29.3979	0.0633898	8.85725	29.3345	0.93323	30.6425	2588	39.4	7	66017086	66172360	protein_coding	Fam19a2	SU>VMP
ENSRNOG00000017680	0.0633898	29.5378	-8.8641	29.4744	0.93323	-30.7785	1926	45.89	2	209097927	209116965	protein_coding	Dennd2d	VMP>SU
ENSRNOG00000019068	29.0917	0.0633898	8.84214	29.0283	0.93323	30.3451	881	51.93	19	43906292	43911057	protein_coding	Ctrb1	SU>VMP
ENSRNOG00000024454	0.0633898	29.0726	-8.84119	29.0092	0.93323	-30.3266	1897	45.83	14	60857989	60952088	protein_coding	Ccdc149	VMP>SU
ENSRNOG00000031111	0.0633898	29.2401	-8.84948	29.1767	0.93323	-30.4892	398	47.49	16	75145401	75147415	protein_coding	Spag11b	VMP>SU
ENSRNOG00000048942	0.0633898	29.7194	-8.87294	29.656	0.93323	-30.9549	930	38.28	8	42284654	42285583	protein_coding	Olr1237	VMP>SU
ENSRNOG00000049853	0.0633898	29.5091	-8.86269	29.4457	0.93323	-30.7505	4122	49.34	X	114373907	114378622	protein_coding	LOC100912526	VMP>SU
ENSRNOG00000057096	29.0917	0.0633898	8.84214	29.0283	0.93323	30.3451	1455	42.27	4	13405136	13485883	protein_coding	Gnai1	SU>VMP
ENSRNOG00000005713	151.985	28.407	2.41961	123.578	0.933217	123.602	3584	38.52	8	11888591	11927919	protein_coding	Ccdc82	SU>VMP
ENSRNOG00000008939	123.64	20.1432	2.61778	103.496	0.933198	103.53	1951	40.7	4	35279063	35281013	protein_coding	Nxph1	SU>VMP
ENSRNOG00000024433	28.6922	152.394	-2.40908	123.702	0.933152	-123.725	3924	44.5	2	79067915	79078258	protein_coding	Fbxl7	VMP>SU
ENSRNOG00000036960	332.377	82.5025	2.01031	249.874	0.933125	249.882	6581	43.49	4	176805431	176922424	protein_coding	Abcc9	SU>VMP
ENSRNOG00000025864	53.2165	257.931	-2.27704	204.714	0.933119	-204.727	1901	57.22	20	6545083	6556350	protein_coding	Lemd2	VMP>SU
ENSRNOG00000037613	53.9448	258.793	-2.26224	204.848	0.933115	-204.861	4071	56.46	10	56001799	56008885	protein_coding	Kdm6b	VMP>SU
ENSRNOG00000006747	76.0168	322.468	-2.08477	246.451	0.933079	-246.46	3229	53.15	19	25246913	25261946	protein_coding	Cc2d1a	VMP>SU
ENSRNOG00000001515	111.581	15.7471	2.82494	95.8342	0.933056	95.8758	1592	43.51	3	58965552	59067369	protein_coding	Map3k20	SU>VMP
ENSRNOG00000004317	264.2	57.5519	2.1987	206.648	0.933023	206.66	4325	45.01	6	143938040	144008072	protein_coding	Vipr2	SU>VMP
ENSRNOG00000000098	321.043	76.7846	2.06388	244.259	0.932987	244.268	2095	41.01	2	198852500	198919995	protein_coding	Rnf115	SU>VMP
ENSRNOG00000000167	94.9353	6.34668	3.90287	88.5886	0.932987	88.6746	1749	41.24	X	23167696	23187341	protein_coding	Alas2	SU>VMP
ENSRNOG00000024689	75.9719	318.185	-2.06633	242.213	0.932938	-242.222	1038	47.97	14	33354807	33362551	protein_coding	Hopx	VMP>SU
ENSRNOG00000009515	247.434	51.657	2.26001	195.777	0.932757	195.79	1968	44.11	8	94225515	94243215	protein_coding	Pgm3	SU>VMP
ENSRNOG00000008924	29.6112	150.354	-2.34415	120.743	0.932708	-120.766	4599	42.13	8	47259404	47393503	protein_coding	Arhgef12	VMP>SU
ENSRNOG00000023338	141.539	24.1904	2.5487	117.349	0.932702	117.376	3831	45.91	2	205160405	205202764	protein_coding	Tspan2	SU>VMP
ENSRNOG00000017882	95.9725	8.30646	3.53032	87.6661	0.932616	87.7371	4438	44.98	17	76532611	76938956	protein_coding	Camk1d	SU>VMP
ENSRNOG00000024605	96.0443	8.67409	3.46892	87.3702	0.932616	87.439	2014	48.8	12	13043038	13067341	protein_coding	Fam220a	SU>VMP
ENSRNOG00000016679	107.822	14.0861	2.93631	93.7362	0.932593	93.7821	2326	47.48	1	188195416	188245628	protein_coding	Tmc7	SU>VMP
ENSRNOG00000011293	241.185	49.2428	2.29216	191.942	0.932587	191.956	1340	41.65	16	32519924	32540217	protein_coding	Hpf1	SU>VMP
ENSRNOG00000026490	65.7062	284.839	-2.11605	219.133	0.932537	-219.143	3745	41.93	13	79910382	80379929	protein_coding	Dnm3	VMP>SU
ENSRNOG00000003409	29.0917	147.716	-2.34415	118.625	0.932481	-118.648	438	54.34	X	144807392	144807829	protein_coding	Ldoc1	VMP>SU
ENSRNOG00000014960	95.3352	8.40132	3.50432	86.9339	0.932409	87.0045	3471	40.82	9	78294834	78369031	protein_coding	Bard1	SU>VMP
ENSRNOG00000019159	294.299	70.2668	2.06637	224.033	0.932383	224.042	2571	39.66	18	37869289	38088457	protein_coding	Jakmip2	SU>VMP
ENSRNOG00000015679	275.035	62.9786	2.12668	212.057	0.932212	212.067	1522	55.22	19	10563423	10574093	protein_coding	Dok4	SU>VMP
ENSRNOG00000018877	61.7241	269.68	-2.12734	207.956	0.932051	-207.967	2419	46.45	1	198894000	199064150	protein_coding	Zfp689	VMP>SU
ENSRNOG00000046958	2.07798	46.0415	-4.46968	43.9635	0.932028	-44.1901	1664	44.98	3	4374602	4394428	protein_coding	Abo	VMP>SU
ENSRNOG00000017602	32.4098	0.641161	5.6596	31.7687	0.93193	32.2689	1751	47.98	19	40855433	40904121	protein_coding	Il34	SU>VMP
ENSRNOG00000002302	12.2234	99.8694	-3.0304	87.646	0.931913	-87.6984	3708	42.23	14	38247791	38473648	protein_coding	Corin	VMP>SU
ENSRNOG00000020475	46.3549	221.353	-2.25556	174.998	0.931847	-175.013	2701	53.45	1	220762349	220771181	protein_coding	Sart1	VMP>SU
ENSRNOG00000016879	94.8306	9.60893	3.30291	85.2217	0.931811	85.2857	1888	44.24	18	63882610	64044023	protein_coding	Ldlrad4	SU>VMP
ENSRNOG00000021795	9.67767	95.0302	-3.29565	85.3525	0.931811	-85.4161	1730	47.85	7	120846330	120882392	protein_coding	Fam227a	VMP>SU
ENSRNOG00000013306	66.8774	277.837	-2.05465	210.959	0.931775	-210.969	5179	43.22	15	71772777	71779033	protein_coding	Pcdh20	VMP>SU
ENSRNOG00000016883	115.269	19.003	2.60071	96.2659	0.931742	96.301	2404	46.89	1	263448633	263490308	protein_coding	Entpd7	SU>VMP
ENSRNOG00000051922	114.995	18.4389	2.64074	96.5559	0.931742	96.592	4644	40.76	4	31229913	31299132	protein_coding	LOC500013	SU>VMP
ENSRNOG00000010597	62.1078	266.249	-2.09993	204.141	0.931683	-204.152	4885	37.93	9	5294381	5330815	protein_coding	Slc5a7	VMP>SU
ENSRNOG00000012924	14.8103	104.744	-2.8222	89.9341	0.93165	-89.9784	3296	43.8	9	53713598	53732858	protein_coding	Nemp2	VMP>SU
ENSRNOG00000013790	215.552	45.4235	2.24652	170.128	0.931585	170.143	2173	45.48	2	164747677	164767682	protein_coding	Mfsd1	SU>VMP
ENSRNOG00000012815	58.1074	252.447	-2.11919	194.339	0.931568	-194.351	2590	47.88	9	45528928	45559140	protein_coding	Chst10	VMP>SU
ENSRNOG00000053895	131.706	22.5237	2.5478	109.182	0.931529	109.212	1588	58.63	19	37208825	37210412	protein_coding	B3gnt9	SU>VMP
ENSRNOG00000060168	97.1002	11.1611	3.12099	85.9391	0.93143	85.9957	4058	43.03	X	45080963	45124270	protein_coding	Prkx	SU>VMP
ENSRNOG00000007027	138.257	26.924	2.36039	111.333	0.931411	111.358	5978	36.14	4	15433295	15505362	protein_coding	Hgf	SU>VMP
ENSRNOG00000007097	7.52371	90.2969	-3.58516	82.7732	0.931319	-82.8508	1781	48.68	5	151796814	151805976	protein_coding	Gpatch3	VMP>SU
ENSRNOG00000061845	25.6691	136.263	-2.40828	110.593	0.931289	-110.62	5935	40.72	4	42932903	43096399	protein_coding	Cttnbp2	VMP>SU
ENSRNOG00000004890	10.3331	93.5611	-3.17863	83.228	0.931276	-83.2887	4587	40.34	7	105353913	105592804	protein_coding	Adcy8	VMP>SU
ENSRNOG00000045621	26.2481	136.307	-2.37657	110.059	0.931273	-110.085	459	45.77	12	47031595	47036956	protein_coding	Gatc	VMP>SU
ENSRNOG00000007340	63.8837	259.956	-2.02474	196.072	0.931269	-196.082	2022	45.24	4	151250041	151285702	protein_coding	Dcp1b	VMP>SU
ENSRNOG00000018570	255.31	60.771	2.0708	194.539	0.93124	194.55	1920	42.25	2	60920257	60942500	protein_coding	C1qtnf3	SU>VMP
ENSRNOG00000023404	41.0706	203.801	-2.31099	162.731	0.931141	-162.747	1973	42.45	2	240495371	240519141	protein_coding	Slc9b2	VMP>SU
ENSRNOG00000029292	247.818	59.6834	2.05388	188.135	0.930928	188.146	534	40.17	7	101108189	101138373	protein_coding	LOC500877	SU>VMP
ENSRNOG00000038047	246.941	60.8979	2.0197	186.043	0.930849	186.054	389	55.27	17	78793336	78793724	protein_coding	Mt1	SU>VMP
ENSRNOG00000033234	44.4088	1.94203	4.51521	42.4668	0.930809	42.7062	2002	50.6	8	119324613	119326938	protein_coding	Ccrl2	SU>VMP
ENSRNOG00000012881	107.599	16.556	2.70024	91.0433	0.930767	91.0834	3686	42.02	4	10323607	10329241	protein_coding	Fgl2	SU>VMP
ENSRNOG00000004200	0.0633898	28.0659	-8.79035	28.0025	0.930553	-29.3498	3091	41.13	7	83600617	83670356	protein_coding	Sybu	VMP>SU
ENSRNOG00000009687	28.0825	0.0633898	8.7912	28.0191	0.930553	29.3659	3878	50.49	X	15598652	15617665	protein_coding	Ccdc120	SU>VMP
ENSRNOG00000015179	28.8778	0.0633898	8.83149	28.8144	0.930553	30.1374	1333	55.99	19	37214471	37216572	protein_coding	Tradd	SU>VMP
ENSRNOG00000018201	0.0633898	28.8163	-8.82842	28.7529	0.930553	-30.0777	318	50.48	2	209987992	209993250	protein_coding	Prok1	VMP>SU
ENSRNOG00000020644	29.0257	0.0633898	8.83887	28.9623	0.930553	30.281	2264	48.43	10	15867887	15928169	protein_coding	Nsg2	SU>VMP
ENSRNOG00000021521	28.3821	0.0633898	8.80652	28.3187	0.930553	29.6565	1991	47.44	19	44115120	44135387	protein_coding	Chst5	SU>VMP
ENSRNOG00000025200	0.0633898	28.2645	-8.80052	28.2011	0.930553	-29.5424	1902	52.74	X	71681264	71684773	protein_coding	LOC100909398	VMP>SU
ENSRNOG00000031115	28.6148	0.0633898	8.81829	28.5514	0.930553	29.8822	417	40.04	2	48961645	48970101	protein_coding	LOC499530	SU>VMP
ENSRNOG00000050181	238.328	58.88	2.0171	179.448	0.930524	179.459	1493	48.79	1	214476387	214511529	protein_coding	Chid1	SU>VMP
ENSRNOG00000000715	17.2822	107.696	-2.63961	90.4139	0.930409	-90.4524	2356	38.09	11	2645865	2662579	protein_coding	Pou1f1	VMP>SU
ENSRNOG00000048449	128.233	23.8537	2.42648	104.379	0.930379	104.407	1711	44.1	10	92667869	92783410	protein_coding	Itgb3	SU>VMP
ENSRNOG00000018126	24.4474	128.828	-2.3977	104.381	0.930313	-104.408	10339	44.59	5	69857771	69983015	protein_coding	Abca1	VMP>SU
ENSRNOG00000052880	90.2067	9.36891	3.26728	80.8378	0.930294	80.9038	1753	58.1	7	140742418	140746197	protein_coding	Prph	SU>VMP
ENSRNOG00000019581	107.18	17.6694	2.60071	89.5104	0.930162	89.5482	933	40.3	1	171008738	171009670	protein_coding	Olr222	SU>VMP
ENSRNOG00000052406	42.7545	194.352	-2.18453	151.598	0.930162	-151.614	1905	39.34	1	61268248	61276755	protein_coding	LOC102552527	VMP>SU
ENSRNOG00000006019	43.2444	194.173	-2.16676	150.928	0.930103	-150.944	729	54.87	13	112004140	112005052	protein_coding	G0s2	VMP>SU
ENSRNOG00000031168	25.8593	129.811	-2.32766	103.952	0.9301	-103.978	1660	38.97	3	28627084	29236219	protein_coding	Arhgap15	VMP>SU
ENSRNOG00000005767	186.008	38.1226	2.28665	147.886	0.930067	147.903	1356	47.07	4	161637892	161658519	protein_coding	Tulp3	SU>VMP
ENSRNOG00000028473	21.0532	121.919	-2.53381	100.866	0.929965	-100.898	1970	42.26	1	190914946	190947024	protein_coding	LOC691551	VMP>SU
ENSRNOG00000005345	40.4168	187.148	-2.21115	146.731	0.929804	-146.748	1931	42.17	6	37001356	37122023	protein_coding	Vsnl1	VMP>SU
ENSRNOG00000019036	41.6551	188.343	-2.17679	146.687	0.929791	-146.704	1506	48.69	19	43826993	43848937	protein_coding	Ldhd	VMP>SU
ENSRNOG00000005850	7.57899	84.7708	-3.48349	77.1918	0.929735	-77.2704	3927	39.25	5	1328913	1347921	protein_coding	Gdap1	VMP>SU
ENSRNOG00000011823	84.3746	7.30265	3.53032	77.072	0.929735	77.1528	3374	44.79	9	25410669	25440411	protein_coding	Tfap2b	SU>VMP
ENSRNOG00000014961	119.989	20.245	2.56727	99.7443	0.929729	99.7774	1852	47.39	5	161947137	161981441	protein_coding	Pdpn	SU>VMP
ENSRNOG00000039852	21.5114	121.284	-2.49522	99.773	0.929725	-99.8042	3222	58.99	7	11261201	11266630	protein_coding	Cactin	VMP>SU
ENSRNOG00000005705	87.5145	9.34554	3.22717	78.1689	0.929709	78.2355	1526	42.53	6	1657331	1689559	protein_coding	Qpct	SU>VMP
ENSRNOG00000004980	54.2755	217.967	-2.00574	163.691	0.929679	-163.704	837	54.34	10	55559041	55560422	protein_coding	Rangrf	VMP>SU
ENSRNOG00000003991	45.5788	203.38	-2.15774	157.801	0.92966	-157.816	4320	38.51	9	53013413	53084010	protein_coding	Ankar	VMP>SU
ENSRNOG00000060123	8.2856	86.0546	-3.37657	77.769	0.92964	-77.8423	3172	54.38	7	117723263	117730702	protein_coding	Kifc2	VMP>SU
ENSRNOG00000000504	45.9661	200.175	-2.12262	154.209	0.929403	-154.224	1855	54.3	20	7895083	7906142	protein_coding	Fance	VMP>SU
ENSRNOG00000025757	0.343062	28.9795	-6.40042	28.6365	0.929147	-29.343	6028	52.25	15	33605654	33629699	protein_coding	Myh6	VMP>SU
ENSRNOG00000019817	34.0538	168.421	-2.30618	134.367	0.928868	-134.387	1931	52.56	19	37988423	37990353	protein_coding	Ddx28	VMP>SU
ENSRNOG00000014555	47.1757	197.348	-2.06463	150.173	0.92876	-150.187	3508	44.9	9	65110325	65167192	protein_coding	Aox4	VMP>SU
ENSRNOG00000036918	14.0985	97.6183	-2.79161	83.5198	0.928714	-83.5664	1605	43.09	4	183656013	183665754	protein_coding	Etfbkmt	VMP>SU
ENSRNOG00000036958	14.0766	97.4669	-2.79161	83.3903	0.928714	-83.437	660	41.45	2	238385027	238468435	protein_coding	LOC102556447	VMP>SU
ENSRNOG00000011623	8.64109	83.7636	-3.27704	75.1225	0.92871	-75.194	1445	40.13	2	41570597	41785792	protein_coding	Rab3c	VMP>SU
ENSRNOG00000053875	16.6238	99.7566	-2.58516	83.1328	0.928612	-83.173	4354	57.53	14	86860608	86868598	protein_coding	Nacad	VMP>SU
ENSRNOG00000014191	19.4235	113.798	-2.5506	94.3748	0.928586	-94.4092	4100	49.39	15	48789165	48803147	protein_coding	Zfp395	VMP>SU
ENSRNOG00000013737	21.5634	116.825	-2.43769	95.2617	0.928553	-95.2928	3337	47.08	2	226563050	226679438	protein_coding	Bcar3	VMP>SU
ENSRNOG00000023824	22.6688	117.72	-2.37657	95.0509	0.928471	-95.0806	2058	44.97	7	63747577	63860620	protein_coding	RGD1561648	VMP>SU
ENSRNOG00000016708	41.0267	182.063	-2.1498	141.036	0.928398	-141.053	1772	52.73	3	150047826	150073721	protein_coding	Necab3	VMP>SU
ENSRNOG00000003787	113.942	20.1432	2.49994	93.7992	0.928388	93.8325	993	36.07	14	69800156	69897384	protein_coding	Lcorl	SU>VMP
ENSRNOG00000000871	191.174	46.0415	2.05388	145.132	0.928369	145.147	2584	41.83	X	159703578	159716562	protein_coding	Cd40lg	SU>VMP
ENSRNOG00000031440	1.50267	41.6181	-4.79161	40.1154	0.928204	-40.4006	3514	36.05	6	66963510	67085390	protein_coding	Nova1	VMP>SU
ENSRNOG00000048056	22.4743	116.709	-2.37657	94.235	0.928175	-94.265	1457	57.94	3	151609602	151613942	protein_coding	Spag4	VMP>SU
ENSRNOG00000004677	80.8502	7.40113	3.44943	73.4491	0.928172	73.53	3648	42.34	3	29862473	29996865	protein_coding	Zeb2	SU>VMP
ENSRNOG00000028440	166.555	36.9035	2.17417	129.652	0.928086	129.67	2169	47.14	3	171878143	171957996	protein_coding	Apcdd1l	SU>VMP
ENSRNOG00000042950	187.807	45.8958	2.03282	141.911	0.928004	141.926	3398	45.04	5	131836934	131860754	protein_coding	Slc5a9	SU>VMP
ENSRNOG00000050854	15.3114	97.1819	-2.66608	81.8705	0.927965	-81.9139	3044	54.79	11	82862695	82876051	protein_coding	Clcn2	VMP>SU
ENSRNOG00000050547	88.3923	11.6905	2.91859	76.7019	0.927935	76.7574	946	57.89	10	106812739	106816675	protein_coding	Syngr2	SU>VMP
ENSRNOG00000060831	79.8595	7.241	3.4632	72.6185	0.927925	72.701	3652	44.53	2	250897969	250923744	protein_coding	Clca1	SU>VMP
ENSRNOG00000025648	176.593	40.421	2.12725	136.172	0.927889	136.189	1287	43.4	6	95387718	95502845	protein_coding	Dhrs7l1	SU>VMP
ENSRNOG00000020642	38.8695	172.963	-2.15375	134.094	0.927725	-134.111	2859	49.7	2	188726994	188736462	protein_coding	Flad1	VMP>SU
ENSRNOG00000007084	95.2091	14.6496	2.70024	80.5595	0.927722	80.6048	2979	47.96	10	93591188	93679974	protein_coding	2017-03-10	SU>VMP
ENSRNOG00000018729	34.8535	160.45	-2.20274	125.596	0.927666	-125.615	1179	51.76	1	219444092	219450451	protein_coding	Rad9a	VMP>SU
ENSRNOG00000016512	82.7575	9.46264	3.12858	73.2949	0.927564	73.3616	2511	55.36	8	116354073	116361343	protein_coding	Sema3b	SU>VMP
ENSRNOG00000005023	78.0508	6.55062	3.57471	71.5002	0.927534	71.5895	932	42.39	6	55465782	55487714	protein_coding	Agr2	SU>VMP
ENSRNOG00000000904	27.0854	0.0633898	8.73905	27.022	0.927472	28.4	1890	48.19	12	6265748	6316948	protein_coding	Wdr95	SU>VMP
ENSRNOG00000001251	27.2734	0.0633898	8.74903	27.2101	0.927472	28.582	568	57.27	12	16170162	16172129	protein_coding	Grifin	SU>VMP
ENSRNOG00000006723	27.6736	0.0633898	8.77004	27.6102	0.927472	28.9696	4618	50.63	8	67615635	67683973	protein_coding	Itga11	SU>VMP
ENSRNOG00000007147	0.0633898	27.5769	-8.765	27.5135	0.927472	-28.876	2458	52.79	6	132242328	132273787	protein_coding	Cyp46a1	VMP>SU
ENSRNOG00000010094	0.0633898	27.7381	-8.7734	27.6747	0.927472	-29.0321	2611	43.11	2	118546829	118586699	protein_coding	Kcnmb2	VMP>SU
ENSRNOG00000013196	27.955	0.0633898	8.78464	27.8916	0.927472	29.2423	1583	46.63	3	168345152	168482441	protein_coding	Dok5	SU>VMP
ENSRNOG00000017842	27.9108	0.0633898	8.78236	27.8474	0.927472	29.1995	3049	46.05	1	191704311	191738268	protein_coding	Scnn1g	SU>VMP
ENSRNOG00000022711	0.0633898	27.6342	-8.76799	27.5708	0.927472	-28.9314	4879	38.78	9	104299277	104350308	protein_coding	Slco4c1	VMP>SU
ENSRNOG00000023352	27.2734	0.0633898	8.74903	27.2101	0.927472	28.582	2531	52.03	3	11087299	11102515	protein_coding	Fam78a	SU>VMP
ENSRNOG00000027331	0.0633898	27.5561	-8.76391	27.4928	0.927472	-28.8558	1878	38.72	X	35869538	35947282	protein_coding	Ppef1	VMP>SU
ENSRNOG00000033215	27.675	0.0633898	8.77012	27.6116	0.927472	28.9709	1175	49.85	20	4087618	4097190	protein_coding	RT1-Db1	SU>VMP
ENSRNOG00000042825	0.0633898	27.7837	-8.77577	27.7203	0.927472	-29.0762	731	46.96	10	103581384	103590607	protein_coding	Cd300le	VMP>SU
ENSRNOG00000042847	0.0633898	27.6776	-8.77025	27.6142	0.927472	-28.9735	687	56.65	10	57239993	57240947	protein_coding	LOC687707	VMP>SU
ENSRNOG00000043494	27.9572	0.0633898	8.78475	27.8938	0.927472	29.2444	558	42.73	3	5277965	5281348	protein_coding	LOC681385	SU>VMP
ENSRNOG00000047084	27.062	0.0633898	8.7378	26.9986	0.927472	28.3774	939	42.07	3	103171737	103172675	protein_coding	Olr782	SU>VMP
ENSRNOG00000055117	27.062	0.0633898	8.7378	26.9986	0.927472	28.3774	936	39.96	3	77660928	77661863	protein_coding	Olr668	SU>VMP
ENSRNOG00000060366	0.0633898	27.0832	-8.73893	27.0198	0.927472	-28.3979	411	69.1	2	198417619	198418029	protein_coding	Hist2h3c2	VMP>SU
ENSRNOG00000061857	27.1885	0.0633898	8.74453	27.1251	0.927472	28.4998	384	46.59	2	140708397	140727281	protein_coding	Mgst2	SU>VMP
ENSRNOG00000043304	113.465	22.705	2.32116	90.7598	0.927311	90.7895	3138	46.9	18	58270410	58301002	protein_coding	Apcdd1	SU>VMP
ENSRNOG00000039057	0.894211	33.4343	-5.22457	32.5401	0.927285	-32.9569	5507	40.32	X	18835827	18890090	protein_coding	Klf8	VMP>SU
ENSRNOG00000003357	130944	34146.4	1.93914	96797.4	0.927212	96797.4	4765	36.2	9	52023295	52059217	protein_coding	Col3a1	SU>VMP
ENSRNOG00000009899	5094.28	1307.07	1.96254	3787.21	0.92714	3787.21	2528	41.89	2	115866701	115891097	protein_coding	Skil	SU>VMP
ENSRNOG00000019059	798.649	3032.88	-1.92505	2234.23	0.927032	-2234.23	1209	47.48	19	43882249	43885837	protein_coding	Zfp1	VMP>SU
ENSRNOG00000055962	10706.5	2913.91	1.87746	7792.58	0.926963	7792.58	2426	51.28	X	157319046	157331204	protein_coding	Bgn	SU>VMP
ENSRNOG00000027520	7287.28	1994.42	1.86941	5292.86	0.926943	5292.86	3071	40.5	X	119030419	119124250	protein_coding	Pls3	SU>VMP
ENSRNOG00000020084	2526.82	667.602	1.92026	1859.22	0.92692	1859.22	2583	51.84	18	30398113	30400695	protein_coding	Pcdhb5	SU>VMP
ENSRNOG00000007350	0.584953	29.9717	-5.67914	29.3868	0.926917	-29.9305	1362	53.58	7	119783849	119797098	protein_coding	Rac2	VMP>SU
ENSRNOG00000052080	30.3663	0.519153	5.87017	29.8472	0.926917	30.4189	3980	52.56	14	86208901	86297652	protein_coding	Camk2b	SU>VMP
ENSRNOG00000018198	1810.75	463.104	1.96718	1347.65	0.926851	1347.65	5878	47.93	17	4297224	4454778	protein_coding	Dapk1	SU>VMP
ENSRNOG00000019316	1028.36	3822.52	-1.89418	2794.16	0.926844	-2794.16	5028	50.59	9	96210750	96288903	protein_coding	Sh3bp4	VMP>SU
ENSRNOG00000003453	1.92024	41.217	-4.42388	39.2968	0.926818	-39.545	2011	45.2	13	42219887	42263024	protein_coding	Lypd1	VMP>SU
ENSRNOG00000010174	41.7896	2.00707	4.37998	39.7825	0.926818	40.0229	4648	43.53	9	19448269	19457946	protein_coding	Enpp4	SU>VMP
ENSRNOG00000056153	2.31806	41.7308	-4.17012	39.4128	0.926818	-39.6328	2539	52.84	5	151692108	151700246	protein_coding	Fam46b	VMP>SU
ENSRNOG00000057862	2.04871	41.6103	-4.34415	39.5616	0.926818	-39.7994	997	49.14	20	9998701	10013559	protein_coding	Rsph1	VMP>SU
ENSRNOG00000002828	170.671	40.9061	2.06083	129.765	0.926743	129.781	2028	41.47	10	81913689	81915716	protein_coding	Tob1	SU>VMP
ENSRNOG00000010421	656.254	2417.18	-1.881	1760.92	0.926716	-1760.93	2583	48.07	4	62398797	62438958	protein_coding	Wdr91	VMP>SU
ENSRNOG00000060335	1394.07	362.756	1.94223	1031.31	0.926677	1031.31	4151	37.73	6	72376330	72462658	protein_coding	Strn3	SU>VMP
ENSRNOG00000022635	550.664	2014.32	-1.87105	1463.65	0.926628	-1463.65	2531	39.25	1	156552328	157269747	protein_coding	Dlg2	VMP>SU
ENSRNOG00000015410	1267.93	330.674	1.93899	937.252	0.926595	937.254	1525	38.76	17	14656009	14679409	protein_coding	Aspn	SU>VMP
ENSRNOG00000013589	1239.35	316.726	1.96828	922.629	0.926578	922.631	5423	49.16	4	149261044	149273891	protein_coding	Cxcl12	SU>VMP
ENSRNOG00000056118	31.6751	147.457	-2.21888	115.782	0.926496	-115.803	5429	56.08	1	82151669	82163005	protein_coding	Cic	VMP>SU
ENSRNOG00000012001	386.613	1415.32	-1.87217	1028.71	0.926424	-1028.71	1715	39.05	16	54860868	54899347	protein_coding	Vps37a	VMP>SU
ENSRNOG00000018454	1011.69	263.587	1.94041	748.099	0.926371	748.102	1387	54.96	1	80612895	80617057	protein_coding	Apoe	SU>VMP
ENSRNOG00000000781	347.223	1299.56	-1.90409	952.335	0.926365	-952.337	423	52.28	20	2098375	2103864	protein_coding	Rnf39	VMP>SU
ENSRNOG00000000168	977.594	247.211	1.98349	730.382	0.926352	730.385	2528	42.82	3	114711562	114728410	protein_coding	Gatm	SU>VMP
ENSRNOG00000015346	263.021	993.361	-1.91714	730.34	0.926276	-730.343	5418	53.7	9	82680384	82699551	protein_coding	Obsl1	VMP>SU
ENSRNOG00000024620	143.847	30.131	2.25521	113.716	0.926247	113.738	1929	42.52	1	241072072	241155537	protein_coding	Mamdc2	SU>VMP
ENSRNOG00000014187	164.785	40.568	2.02217	124.217	0.92621	124.233	4101	46.66	1	128924966	129206516	protein_coding	Igf1r	SU>VMP
ENSRNOG00000016412	9716.62	2716.45	1.83873	7000.17	0.926204	7000.17	1766	49.28	8	49676540	49703419	protein_coding	Fxyd6	SU>VMP
ENSRNOG00000002165	17.6007	101.696	-2.53057	84.0957	0.926194	-84.1337	1445	42.74	14	10424674	10439003	protein_coding	Fam175a	VMP>SU
ENSRNOG00000046889	7854.75	2209.99	1.82952	5644.76	0.926181	5644.76	1803	47.64	13	36117119	36174908	protein_coding	Dbi	SU>VMP
ENSRNOG00000030715	878.158	229.138	1.93826	649.02	0.926135	649.023	3169	37.7	13	56978607	57080622	protein_coding	Cfh	SU>VMP
ENSRNOG00000003330	1427.31	5060.97	-1.82611	3633.66	0.926119	-3633.66	3083	49.69	10	82284720	82326771	protein_coding	Acsf2	VMP>SU
ENSRNOG00000011946	1373.61	4803.63	-1.80615	3430.02	0.926115	-3430.02	1310	39.74	4	64239158	64330996	protein_coding	Ptn	VMP>SU
ENSRNOG00000054757	32.3583	145.632	-2.17012	113.274	0.926066	-113.295	5878	55.05	7	140270692	140291620	protein_coding	Adcy6	VMP>SU
ENSRNOG00000009715	74.7607	6.7519	3.46892	68.0088	0.926059	68.0972	2995	41.99	8	94256839	94368834	protein_coding	Me1	SU>VMP
ENSRNOG00000022337	101.782	17.8001	2.51552	83.9814	0.925925	84.0191	4248	38.66	15	95507640	95514259	protein_coding	Slitrk6	SU>VMP
ENSRNOG00000052022	18.3737	101.776	-2.46968	83.4023	0.925895	-83.4388	2993	51.91	X	153064028	153067500	protein_coding	Pnma3	VMP>SU
ENSRNOG00000026907	19.1924	103.513	-2.43121	84.321	0.925866	-84.3561	2371	42.36	13	78836587	78852182	protein_coding	Zbtb37	VMP>SU
ENSRNOG00000042029	204.111	774.862	-1.92459	570.751	0.925823	-570.754	4287	50.73	15	33578381	33589522	protein_coding	Efs	VMP>SU
ENSRNOG00000015986	159.747	38.4931	2.05312	121.254	0.925806	121.272	1420	45.94	4	180062799	180135966	protein_coding	Rassf8	SU>VMP
ENSRNOG00000009550	1496.98	415.01	1.85084	1081.97	0.925787	1081.97	2726	42.62	7	99609191	99624732	protein_coding	Sqle	SU>VMP
ENSRNOG00000013656	1724.62	485.567	1.82853	1239.05	0.925787	1239.05	3294	42.85	5	75557042	75676584	protein_coding	Lpar1	SU>VMP
ENSRNOG00000000633	20.1765	104.614	-2.37434	84.438	0.925783	-84.4713	5086	47.23	20	20638579	20713128	protein_coding	Rhobtb1	VMP>SU
ENSRNOG00000033119	189.67	724.406	-1.93331	534.736	0.925728	-534.74	5095	42.5	3	128756799	128971746	protein_coding	Plcb4	VMP>SU
ENSRNOG00000020247	13.6367	88.1263	-2.69208	74.4896	0.925672	-74.5382	1329	56.74	1	220474493	220480132	protein_coding	Cnih2	VMP>SU
ENSRNOG00000007905	72.4608	5.20303	3.79978	67.2578	0.925668	67.365	5064	51.5	7	3355116	3384675	protein_coding	Itga7	SU>VMP
ENSRNOG00000021410	5.98205	73.2478	-3.61407	67.2658	0.925642	-67.3628	1044	40.43	2	262914327	263650441	protein_coding	Negr1	VMP>SU
ENSRNOG00000015921	153.11	35.1766	2.12188	117.933	0.925619	117.953	3436	38.58	15	42500929	42518855	protein_coding	Esco2	SU>VMP
ENSRNOG00000019186	366.702	1300	-1.82583	933.293	0.925577	-933.295	1309	49.18	5	136112417	136127976	protein_coding	Tmem53	VMP>SU
ENSRNOG00000003840	694.949	184.782	1.91108	510.167	0.925544	510.17	7135	38.31	14	66831848	67170361	protein_coding	Slit2	SU>VMP
ENSRNOG00000007422	2.23782	40.2863	-4.17012	38.0485	0.925524	-38.2763	5164	52.24	3	5811504	5976244	protein_coding	Vav2	VMP>SU
ENSRNOG00000004342	656.939	167.201	1.97417	489.738	0.925508	489.742	5144	41.95	6	54963990	55001464	protein_coding	Ahr	SU>VMP
ENSRNOG00000024114	7.25277	74.7696	-3.36585	67.5168	0.925498	-67.6007	10841	36.94	9	70059683	70089778	protein_coding	Zdbf2	VMP>SU
ENSRNOG00000027380	74.6331	7.38231	3.33767	67.2508	0.925498	67.3336	1852	45.5	11	64522130	64553228	protein_coding	Upk1b	SU>VMP
ENSRNOG00000043387	137.622	29.1635	2.23848	108.459	0.925458	108.482	2085	43.64	16	26906716	27014813	protein_coding	Cpe	SU>VMP
ENSRNOG00000002141	156.73	38.1707	2.03774	118.559	0.925448	118.577	614	40.37	11	60371684	60403196	protein_coding	Cd200	SU>VMP
ENSRNOG00000029778	77.6481	9.24444	3.07029	68.4036	0.925356	68.4725	2503	38.08	X	6430594	6533534	protein_coding	Maob	SU>VMP
ENSRNOG00000020720	14.6681	88.0205	-2.58516	73.3524	0.925281	-73.398	1398	46.18	8	117871442	117890930	protein_coding	Fbxw12	VMP>SU
ENSRNOG00000001237	16.8498	98.5729	-2.54846	81.7231	0.925274	-81.7628	7262	51.29	20	13836030	13963003	protein_coding	Cabin1	VMP>SU
ENSRNOG00000011659	7.75778	75.2011	-3.27704	67.4433	0.925271	-67.5229	6320	50.58	1	142883040	142931940	protein_coding	Alpk3	VMP>SU
ENSRNOG00000016561	887.296	245.746	1.85224	641.55	0.925192	641.552	333	41.36	8	71514281	71526182	protein_coding	Pclaf	SU>VMP
ENSRNOG00000008620	233.248	838.526	-1.84599	605.277	0.9251	-605.28	5037	50.13	8	68569530	68678349	protein_coding	Smad3	VMP>SU
ENSRNOG00000046168	33.5362	147.157	-2.13356	113.621	0.925077	-113.641	8479	44.19	2	166140112	166218774	protein_coding	Ppm1l	VMP>SU
ENSRNOG00000001742	11.4334	80.9245	-2.82332	69.4911	0.925074	-69.5484	3203	54.61	11	83883879	83897394	protein_coding	Clcn2	VMP>SU
ENSRNOG00000004160	576.45	150.709	1.93543	425.741	0.925057	425.746	3564	42.53	X	28435507	28472880	protein_coding	Prps2	SU>VMP
ENSRNOG00000019450	840.501	234.461	1.8419	606.04	0.925031	606.043	2262	43.05	18	27698695	27725694	protein_coding	Etf1	SU>VMP
ENSRNOG00000030184	0.75302	32.3264	-5.42388	31.5734	0.924979	-32.0358	1437	37.66	3	143426004	143778353	protein_coding	P22k15	VMP>SU
ENSRNOG00000000417	232.692	826.525	-1.82863	593.832	0.924969	-593.835	7633	48.87	1	167051209	167091453	protein_coding	Numa1	VMP>SU
ENSRNOG00000002664	152.018	575	-1.91932	422.982	0.924966	-422.986	3129	49.97	10	5433248	5467839	protein_coding	Emp2	VMP>SU
ENSRNOG00000011901	96.8244	16.5876	2.54527	80.2368	0.924943	80.2771	1515	53.65	19	561727	564930	protein_coding	Rrad	SU>VMP
ENSRNOG00000010919	598.617	162.695	1.87947	435.922	0.92489	435.926	1701	43.4	4	147746186	147756294	protein_coding	Mbd4	SU>VMP
ENSRNOG00000020350	163.074	598.022	-1.87467	434.947	0.924887	-434.951	2886	42.08	1	220516316	220644636	protein_coding	Pacs1	VMP>SU
ENSRNOG00000057794	219.518	777.477	-1.82446	557.959	0.924841	-557.962	3180	40.64	11	25410975	25456836	protein_coding	Adamts5	VMP>SU
ENSRNOG00000002312	34.5644	147.584	-2.09417	113.019	0.924814	-113.039	4407	42.78	14	38477330	38575785	protein_coding	Atp10d	VMP>SU
ENSRNOG00000019093	27.2734	132.189	-2.27704	104.916	0.924798	-104.941	3039	48.21	18	28835417	29015552	protein_coding	Nrg2	VMP>SU
ENSRNOG00000027319	4.92152	70.4253	-3.83892	65.5038	0.924785	-65.6162	1607	47.5	7	14212470	14217778	protein_coding	Ephx3	VMP>SU
ENSRNOG00000003812	523.65	132.945	1.97778	390.705	0.924778	390.71	1866	50.04	X	71199491	71222732	protein_coding	Nlgn3	SU>VMP
ENSRNOG00000042776	211.576	756.894	-1.83892	545.319	0.924775	-545.322	2989	44.12	1	127604197	127625577	protein_coding	Lins1	VMP>SU
ENSRNOG00000010645	134.941	29.5762	2.18983	105.365	0.924768	105.388	1048	47.77	15	24141651	24165537	protein_coding	Lgals3	SU>VMP
ENSRNOG00000012514	136.231	30.2652	2.17032	105.965	0.924768	105.988	2473	38.43	1	239266921	239301176	protein_coding	Abhd17b	SU>VMP
ENSRNOG00000010428	71.5748	6.39465	3.48451	65.1801	0.924693	65.2732	4334	52.58	3	110723481	110732060	protein_coding	Bahd1	SU>VMP
ENSRNOG00000012658	521.982	138.564	1.91344	383.418	0.924647	383.423	1646	41.81	16	49543142	49574390	protein_coding	Pdlim3	SU>VMP
ENSRNOG00000000940	717.007	203.466	1.8172	513.541	0.924617	513.544	6968	47.13	12	9034308	9205905	protein_coding	Flt1	SU>VMP
ENSRNOG00000021463	9.93374	78.6074	-2.98426	68.6737	0.924588	-68.7385	2021	46.26	7	126619196	126681752	protein_coding	Ppara	VMP>SU
ENSRNOG00000016378	141.276	32.1776	2.13439	109.098	0.924446	109.119	2890	45.35	17	56109549	56129919	protein_coding	Map3k8	SU>VMP
ENSRNOG00000007268	26.5475	0.0633898	8.71011	26.4841	0.924391	27.8797	1088	49.69	10	11877903	11891099	protein_coding	RGD1561796	SU>VMP
ENSRNOG00000007949	0.0633898	26.0713	-8.684	26.0079	0.924391	-27.4194	1592	38.8	X	1833492	1848904	protein_coding	Rgn	VMP>SU
ENSRNOG00000008422	26.4773	0.0633898	8.70629	26.4139	0.924391	27.8117	2930	49.23	10	75100385	75120247	protein_coding	Lpo	SU>VMP
ENSRNOG00000019937	26.7273	0.0633898	8.71985	26.6639	0.924391	28.0535	1552	48.49	19	58823814	58862926	protein_coding	Kcnk1	SU>VMP
ENSRNOG00000027157	26.6489	0.0633898	8.71561	26.5855	0.924391	27.9777	517	55.29	20	5067330	5068624	protein_coding	Ly6g6e	SU>VMP
ENSRNOG00000028353	26.7656	0.0633898	8.72192	26.7022	0.924391	28.0906	3921	52.58	13	50434702	50479657	protein_coding	Sox13	SU>VMP
ENSRNOG00000028566	26.447	0.0633898	8.70464	26.3836	0.924391	27.7824	1989	55.03	6	137323713	137331231	protein_coding	Pld4	SU>VMP
ENSRNOG00000050142	0.0633898	26.2737	-8.69515	26.2103	0.924391	-27.6149	939	40.15	7	16394354	16395292	protein_coding	Olr1058	VMP>SU
ENSRNOG00000060949	26.0807	0.0633898	8.68452	26.0173	0.924391	27.4285	1929	49.94	16	10417185	10432393	protein_coding	Anxa8	SU>VMP
ENSRNOG00000021088	7.3289	72.7353	-3.31099	65.4064	0.924371	-65.4901	1375	51.55	2	196295069	196299896	protein_coding	Tmod4	VMP>SU
ENSRNOG00000006731	498.714	134.949	1.8858	363.765	0.924276	363.77	1253	40.24	3	55438536	55451798	protein_coding	Spc25	SU>VMP
ENSRNOG00000001873	19.5301	99.1663	-2.34415	79.6362	0.924266	-79.6707	2286	51.25	11	87435185	87445219	protein_coding	P2rx6	VMP>SU
ENSRNOG00000001890	6.50612	70.7906	-3.44369	64.2845	0.924177	-64.3767	1958	51.1	11	86667997	86716254	protein_coding	Txnrd2	VMP>SU
ENSRNOG00000011593	71.606	6.99955	3.35474	64.6064	0.924177	64.6934	939	51.53	2	95320283	95322696	protein_coding	Hey1	SU>VMP
ENSRNOG00000013140	10.2196	77.3648	-2.92034	67.1453	0.924121	-67.2087	8289	46.27	2	62399748	62634785	protein_coding	Pdzd2	VMP>SU
ENSRNOG00000008917	36.2118	145.361	-2.00511	109.149	0.924082	-109.167	5170	42.45	14	106871430	107160334	protein_coding	Ehbp1	VMP>SU
ENSRNOG00000050057	13.0726	84.0495	-2.6847	70.977	0.924082	-71.0277	1181	49.16	10	13723405	13779963	protein_coding	Abca3	VMP>SU
ENSRNOG00000020321	129.296	472.042	-1.86823	342.745	0.924029	-342.75	2231	49.78	15	34431357	34439861	protein_coding	Nop9	VMP>SU
ENSRNOG00000005491	74.2766	8.57156	3.11528	65.7051	0.92399	65.7789	2963	45.04	7	60015998	60057152	protein_coding	Best3	SU>VMP
ENSRNOG00000010047	39.7595	2.16982	4.19565	37.5897	0.923908	37.8231	894	46.89	2	242882306	242885131	protein_coding	Ddit4l2	SU>VMP
ENSRNOG00000056009	106.035	417.923	-1.9787	311.888	0.923852	-311.895	1911	50.19	4	117115076	117153907	protein_coding	Rab11fip5	VMP>SU
ENSRNOG00000014241	416.946	107.624	1.95386	309.322	0.923799	309.328	4509	52.05	5	156215417	156318671	protein_coding	Ece1	SU>VMP
ENSRNOG00000004520	31.4834	136.879	-2.12023	105.395	0.92378	-105.417	3482	42.33	6	144069022	144123729	protein_coding	Wdr60	VMP>SU
ENSRNOG00000051680	432.219	116.748	1.88836	315.471	0.923661	315.477	2760	43.89	1	277606995	277629196	protein_coding	Ccdc186	SU>VMP
ENSRNOG00000025324	403.118	106.066	1.92625	297.052	0.923596	297.059	5480	42.61	18	63226557	63357298	protein_coding	Spire1	SU>VMP
ENSRNOG00000015670	34.28	141.13	-2.04159	106.85	0.923589	-106.87	2078	43.94	1	22241661	22281788	protein_coding	Stx7	VMP>SU
ENSRNOG00000003526	9.10696	73.5663	-3.014	64.4593	0.923569	-64.5298	2419	40.56	X	104765294	104814145	protein_coding	Sytl4	VMP>SU
ENSRNOG00000028652	27.0782	125.955	-2.2177	98.8766	0.923556	-98.9015	2793	52.67	19	58505811	58508603	protein_coding	Map10	VMP>SU
ENSRNOG00000010319	138.587	32.7959	2.07921	105.792	0.923451	105.812	3407	43.98	15	57221292	57277811	protein_coding	Lcp1	SU>VMP
ENSRNOG00000059538	390.06	102.219	1.93203	287.841	0.923418	287.847	624	41.76	4	162934195	162943981	protein_coding	Clec2g	SU>VMP
ENSRNOG00000017641	103.406	389.498	-1.91329	286.092	0.923349	-286.098	3745	53.68	17	10458110	10472447	protein_coding	Rnf44	VMP>SU
ENSRNOG00000025302	137.102	32.5473	2.07464	104.554	0.923297	104.575	3647	40.95	15	44365405	44411004	protein_coding	Cdca2	SU>VMP
ENSRNOG00000007461	68.9949	6.89497	3.32287	62.1	0.923119	62.1888	2291	43.15	3	55910177	55923303	protein_coding	Klhl41	SU>VMP
ENSRNOG00000046858	361.906	93.4874	1.95277	268.419	0.923034	268.426	1518	43.41	X	106487870	106489387	protein_coding	MGC109340	SU>VMP
ENSRNOG00000025110	122.348	440.514	-1.8482	318.166	0.923018	-318.171	4100	47.24	1	190681094	190742444	protein_coding	Vwa3a	VMP>SU
ENSRNOG00000038225	89.6073	15.2986	2.55022	74.3087	0.922981	74.3524	1529	41.69	18	81821127	81882796	protein_coding	Fbxo15	SU>VMP
ENSRNOG00000018553	93.0658	17.8997	2.37831	75.1661	0.922949	75.2037	4165	55.11	1	219348721	219362094	protein_coding	Pitpnm1	SU>VMP
ENSRNOG00000019455	2435.88	8153.47	-1.74297	5717.58	0.922919	-5717.58	2921	43.44	2	206293720	206305702	protein_coding	Ap4b1	VMP>SU
ENSRNOG00000012892	440.453	124.248	1.82577	316.206	0.922909	316.211	7163	46.52	2	225645568	225783287	protein_coding	Abca4	SU>VMP
ENSRNOG00000008450	2793.93	808.342	1.78926	1985.59	0.922896	1985.59	2530	45.61	19	25391700	25394229	protein_coding	LOC100359539	SU>VMP
ENSRNOG00000017326	828.157	2831.8	-1.77375	2003.65	0.922863	-2003.65	3577	49.31	1	205001396	205040755	protein_coding	Ctbp2	VMP>SU
ENSRNOG00000012095	2014.04	581.053	1.79335	1432.99	0.922758	1432.99	1971	38.04	2	96595088	96668222	protein_coding	Pkia	SU>VMP
ENSRNOG00000026302	120.09	25.1387	2.25614	94.9518	0.922673	94.9786	2970	46.34	1	225048149	225051696	protein_coding	Lrrn4cl	SU>VMP
ENSRNOG00000017983	88.3177	15.2878	2.53032	73.0298	0.922594	73.0736	1803	48.58	3	3453401	3476215	protein_coding	Ubac1	SU>VMP
ENSRNOG00000033134	1643.24	488.319	1.75065	1154.92	0.922492	1154.92	1666	39.02	2	11658568	11822787	protein_coding	Mef2c	SU>VMP
ENSRNOG00000038933	1454.58	433.713	1.74579	1020.87	0.922413	1020.87	3417	39.25	16	40050734	40058822	protein_coding	Spcs3	SU>VMP
ENSRNOG00000039017	1207.88	353.686	1.77194	854.195	0.922331	854.197	1837	39.01	11	61462994	61530837	protein_coding	Naa50	SU>VMP
ENSRNOG00000020991	7.44783	69.3837	-3.21971	61.9359	0.922311	-62.0195	2452	39.98	1	227919301	227932603	protein_coding	Ms4a6a	VMP>SU
ENSRNOG00000002811	26.8044	120.265	-2.16568	93.4607	0.922298	-93.4858	3039	35.73	13	63526486	63959332	protein_coding	Brinp3	VMP>SU
ENSRNOG00000023216	389.621	1305.71	-1.74469	916.087	0.922298	-916.089	2113	50.17	5	135442031	135445791	protein_coding	Ccdc17	VMP>SU
ENSRNOG00000001410	320.463	1085.84	-1.76058	765.379	0.922144	-765.381	3939	57.25	12	22236165	22245100	protein_coding	Gigyf1	VMP>SU
ENSRNOG00000010744	1019.27	301.948	1.75516	717.318	0.922068	717.321	3836	43.01	19	61332351	61485858	protein_coding	Nrp1	SU>VMP
ENSRNOG00000001414	374.809	106.806	1.81117	268.003	0.922022	268.01	3063	49.92	12	22641104	22651482	protein_coding	Serpine1	SU>VMP
ENSRNOG00000020369	289.915	975.088	-1.7499	685.173	0.921963	-685.175	3507	54.96	1	215828102	215846911	protein_coding	Igf2	VMP>SU
ENSRNOG00000010953	117.063	26.0534	2.16775	91.0101	0.921894	91.0359	1749	53.5	5	169475270	169482030	protein_coding	Icmt	SU>VMP
ENSRNOG00000010952	277.043	927.606	-1.7434	650.563	0.921865	-650.565	4307	47.62	4	147756553	147826997	protein_coding	Ift122	VMP>SU
ENSRNOG00000016550	114.579	23.6316	2.27755	90.9473	0.921812	90.9758	634	44.56	2	186116624	186245771	protein_coding	Dclk2	SU>VMP
ENSRNOG00000024793	9.51226	72.4495	-2.92912	62.9372	0.921743	-63.0054	2903	49.58	1	162320730	162325013	protein_coding	Kctd21	VMP>SU
ENSRNOG00000016368	72.9601	10.2314	2.8341	62.7286	0.921717	62.7926	2770	42.26	1	39811314	39923057	protein_coding	Ppp1r14c	SU>VMP
ENSRNOG00000016620	10.2247	72.8188	-2.83225	62.5941	0.921717	-62.6581	1648	39.6	8	71547468	71679666	protein_coding	Csnk1g1	VMP>SU
ENSRNOG00000023993	77.1672	12.0407	2.68006	65.1265	0.92171	65.1816	5731	52.02	9	100171772	100253609	protein_coding	Kif1a	SU>VMP
ENSRNOG00000009716	85.9852	314.693	-1.87178	228.707	0.921704	-228.715	3622	43.81	10	86724427	86745927	protein_coding	Casc3	VMP>SU
ENSRNOG00000007325	77.2147	297.711	-1.94696	220.496	0.921674	-220.504	4184	44.62	8	53295222	53355572	protein_coding	Usp28	VMP>SU
ENSRNOG00000020853	1355.06	4436.8	-1.71116	3081.74	0.921602	-3081.74	4265	48.16	8	118570503	118628651	protein_coding	Scap	VMP>SU
ENSRNOG00000014592	16.459	88.2481	-2.42269	71.789	0.921533	-71.8299	2836	45.6	3	176890806	176958880	protein_coding	Zbtb46	VMP>SU
ENSRNOG00000016102	27.9123	121.948	-2.12729	94.0355	0.921503	-94.0595	4843	47.59	1	209523157	209641123	protein_coding	Ebf3	VMP>SU
ENSRNOG00000004226	341.627	96.0958	1.82988	245.531	0.92147	245.538	3165	43.83	7	64923615	64982281	protein_coding	Irak3	SU>VMP
ENSRNOG00000033343	17.9578	89.5251	-2.31768	71.5673	0.921451	-71.6048	2742	49.21	1	199379374	199395363	protein_coding	Prss36	VMP>SU
ENSRNOG00000045952	96.9722	341.965	-1.81821	244.993	0.921431	-245	4045	50.39	12	22393330	22417980	protein_coding	Ephb4	VMP>SU
ENSRNOG00000007520	10.9094	75.5368	-2.79161	64.6275	0.921388	-64.6877	1203	65.59	3	147878936	147880138	protein_coding	Zcchc3	VMP>SU
ENSRNOG00000001289	619.044	2009.63	-1.69882	1390.59	0.921362	-1390.59	1442	51.7	12	17277635	17380494	protein_coding	LOC498154	VMP>SU
ENSRNOG00000021316	660.82	194.114	1.76736	466.707	0.921211	466.71	1453	48.77	10	68173369	68184320	protein_coding	Tmem98	SU>VMP
ENSRNOG00000013481	1490.22	456.242	1.70765	1033.98	0.921178	1033.98	5173	38.87	19	2393059	2551245	protein_coding	Cdh11	SU>VMP
ENSRNOG00000018461	1494.76	461.179	1.69652	1033.58	0.921178	1033.59	5389	51.82	18	56364620	56406381	protein_coding	Pdgfrb	SU>VMP
ENSRNOG00000001277	644.661	187.246	1.7836	457.414	0.921175	457.418	2645	53.87	12	16923990	16934706	protein_coding	Mafk	SU>VMP
ENSRNOG00000014277	1343.17	411.435	1.70691	931.734	0.921086	931.736	2344	41.37	1	104106245	104145044	protein_coding	Zdhhc13	SU>VMP
ENSRNOG00000018168	93.3922	326.558	-1.80597	233.166	0.921076	-233.173	2425	52.56	9	16647598	16661464	protein_coding	Klc4	VMP>SU
ENSRNOG00000045639	657.396	196.2	1.74444	461.197	0.921053	461.2	4374	38.3	2	4195917	4754318	protein_coding	RGD1560883	SU>VMP
ENSRNOG00000008278	1835.22	5783.16	-1.6559	3947.93	0.921014	-3947.93	5179	45.32	8	32530412	32561955	protein_coding	Nfrkb	VMP>SU
ENSRNOG00000024437	1851.65	5871.46	-1.66491	4019.81	0.921014	-4019.81	1934	51.86	3	154040166	154042099	protein_coding	Blcap	VMP>SU
ENSRNOG00000008680	273.446	70.0932	1.96391	203.353	0.921007	203.362	2793	52.47	8	63067300	63092009	protein_coding	Loxl1	SU>VMP
ENSRNOG00000019351	110.742	23.3685	2.24456	87.3732	0.921004	87.402	1533	48.83	1	214039481	214074663	protein_coding	LOC100911881	SU>VMP
ENSRNOG00000001254	2328.88	720.725	1.69212	1608.16	0.920997	1608.16	3695	51.06	20	12773427	12801180	protein_coding	Col6a2	SU>VMP
ENSRNOG00000023299	17.3558	87.5541	-2.33475	70.1982	0.920981	-70.237	4305	39.84	14	3882398	3960909	protein_coding	Hfm1	VMP>SU
ENSRNOG00000000746	25.8593	0.0633898	8.67222	25.7959	0.920951	27.2146	966	46.89	20	859144	860109	protein_coding	Olr1695	SU>VMP
ENSRNOG00000005997	0.0633898	25.2566	-8.63819	25.1932	0.920951	-26.633	933	42.98	8	43348973	43349905	protein_coding	Olr1308	VMP>SU
ENSRNOG00000006784	25.7424	0.0633898	8.66568	25.679	0.920951	27.1018	3976	48.48	4	113738226	113764532	protein_coding	Sema4f	SU>VMP
ENSRNOG00000013338	0.0633898	25.6505	-8.66052	25.5871	0.920951	-27.013	927	47.9	15	28894627	28895553	protein_coding	Olr1643	VMP>SU
ENSRNOG00000023372	0.0633898	25.2843	-8.63978	25.2209	0.920951	-26.6597	1189	38.27	14	21842990	21852216	protein_coding	Odam	VMP>SU
ENSRNOG00000024651	0.0633898	25.1789	-8.63375	25.1156	0.920951	-26.5581	7765	48.69	6	41932244	42002819	protein_coding	Greb1	VMP>SU
ENSRNOG00000025404	0.0633898	25.5786	-8.65647	25.5152	0.920951	-26.9437	855	45.53	11	55234545	55240241	protein_coding	Dppa4	VMP>SU
ENSRNOG00000047879	0.0633898	25.4143	-8.64717	25.3509	0.920951	-26.7851	936	41.13	3	77524583	77525518	protein_coding	Olr663	VMP>SU
ENSRNOG00000048358	0.0633898	25.6367	-8.65975	25.5734	0.920951	-26.9998	972	39.6	17	32009809	32015071	protein_coding	LOC102553010	VMP>SU
ENSRNOG00000001298	8.08102	67.1439	-3.05465	59.0628	0.920872	-59.1418	1977	43.73	20	13498926	13547508	protein_coding	Slc5a4b	VMP>SU
ENSRNOG00000057622	883.393	2800.39	-1.6645	1917	0.920863	-1917	5572	37.52	X	111269490	111325186	protein_coding	Rbm41	VMP>SU
ENSRNOG00000002041	5337.8	16078.6	-1.59082	10740.8	0.920856	-10740.8	4148	47.54	11	61083757	61158838	protein_coding	Boc	VMP>SU
ENSRNOG00000012840	55469.8	18149.5	1.61177	37320.3	0.920856	37320.3	2063	50.2	10	40742400	40764185	protein_coding	Sparc	SU>VMP
ENSRNOG00000002135	580.673	168.178	1.78774	412.495	0.92084	412.499	963	43.56	14	37113210	37128737	protein_coding	Sgcb	SU>VMP
ENSRNOG00000021259	6464.48	2082.17	1.63445	4382.31	0.92082	4382.31	2142	45.73	3	124515978	124531316	protein_coding	Prnp	SU>VMP
ENSRNOG00000008217	316.776	1029.54	-1.70046	712.763	0.92081	-712.765	1279	53.54	7	12918710	12922112	protein_coding	Madcam1	VMP>SU
ENSRNOG00000010833	1642.27	510.077	1.68691	1132.2	0.920803	1132.2	2061	46.88	4	115004448	115015965	protein_coding	Mthfd2	SU>VMP
ENSRNOG00000019584	1382.18	4317.56	-1.64327	2935.38	0.9208	-2935.38	1152	52.87	6	133552821	133583751	protein_coding	Dlk1	VMP>SU
ENSRNOG00000053691	109.469	23.1088	2.24401	86.3605	0.920797	86.3896	11319	56.1	3	175553045	175601127	protein_coding	Lama5	SU>VMP
ENSRNOG00000018118	743.454	2353.77	-1.66266	1610.31	0.92079	-1610.31	2356	49.54	5	173189592	173209768	protein_coding	Atad3a	VMP>SU
ENSRNOG00000029087	37.128	1.33546	4.7971	35.7926	0.920774	36.1126	2796	42.81	X	95059337	95062132	protein_coding	Nap1l3	SU>VMP
ENSRNOG00000010950	5485.86	1800.55	1.60728	3685.31	0.920771	3685.31	3454	44.63	4	57966783	58006839	protein_coding	Cep41	SU>VMP
ENSRNOG00000012989	1106.75	3354.27	-1.59967	2247.52	0.920685	-2247.53	1807	51.55	5	148470061	148492232	protein_coding	Serinc2	VMP>SU
ENSRNOG00000046955	988.371	3057.63	-1.62929	2069.26	0.920682	-2069.26	3065	56.17	7	121050302	121058029	protein_coding	Cbx6	VMP>SU
ENSRNOG00000054549	912.351	276.309	1.72331	636.042	0.920666	636.044	3125	50.46	20	12842884	12870497	protein_coding	Lss	SU>VMP
ENSRNOG00000004177	117.235	27.058	2.11528	90.1771	0.920639	90.2019	3332	52.13	7	71004417	71019372	protein_coding	Myo1a	SU>VMP
ENSRNOG00000030285	2555.71	836.198	1.61181	1719.52	0.920593	1719.52	6038	35.86	11	421135	782954	protein_coding	Epha3	SU>VMP
ENSRNOG00000033433	69.9067	9.81706	2.83207	60.0896	0.920593	60.1563	2900	53.33	8	128659868	128672284	protein_coding	Csrnp1	SU>VMP
ENSRNOG00000042753	786.553	2387.34	-1.60179	1600.78	0.920557	-1600.79	2559	37.53	X	142053654	142248369	protein_coding	Fgf13	VMP>SU
ENSRNOG00000049236	2194.71	710.935	1.62624	1483.78	0.920537	1483.78	6306	51.63	7	118992356	119071712	protein_coding	Myh9	SU>VMP
ENSRNOG00000004171	457.155	1453.18	-1.66846	996.03	0.920521	-996.031	13339	42.37	10	52351192	52710862	protein_coding	Dnah9	VMP>SU
ENSRNOG00000009954	644.367	1987.96	-1.62533	1343.59	0.920505	-1343.59	3389	39.34	1	281816407	281874511	protein_coding	Cacul1	VMP>SU
ENSRNOG00000019639	531.525	1667.49	-1.64947	1135.97	0.920488	-1135.97	1673	52.2	16	20521956	20531396	protein_coding	Pgpep1	VMP>SU
ENSRNOG00000059947	1119.13	348.406	1.68353	770.722	0.920465	770.724	3067	52.65	6	33885495	33908016	protein_coding	Sdc1	SU>VMP
ENSRNOG00000053991	844.987	257.965	1.71176	587.022	0.920452	587.025	2586	51.77	5	138279506	138294262	protein_coding	P3h1	SU>VMP
ENSRNOG00000007237	813.142	247.636	1.71529	565.506	0.920439	565.509	1169	47.58	6	44348501	44363915	protein_coding	Id2	SU>VMP
ENSRNOG00000002461	1332.73	422.784	1.65639	909.949	0.920426	909.95	5699	44.04	17	90553394	90627101	protein_coding	Nid1	SU>VMP
ENSRNOG00000013438	1616.46	517.295	1.64377	1099.16	0.920413	1099.16	3433	39.29	17	49610548	49617065	protein_coding	Yae1d1	SU>VMP
ENSRNOG00000014832	471.757	1469.91	-1.63961	998.149	0.920353	-998.15	2641	49.69	8	116012121	116045954	protein_coding	Mapkapk3	VMP>SU
ENSRNOG00000008224	71.7329	264.896	-1.88472	193.163	0.920347	-193.173	1157	50.49	6	109466060	109505161	protein_coding	Jdp2	VMP>SU
ENSRNOG00000014338	1588.31	519.823	1.6114	1068.49	0.920344	1068.49	3135	51.72	3	11442397	11452529	protein_coding	Slc25a25	SU>VMP
ENSRNOG00000010533	257.834	67.9862	1.92313	189.848	0.92034	189.857	1713	40.48	2	183504330	183582553	protein_coding	Arfip1	SU>VMP
ENSRNOG00000007033	780.247	235.777	1.72651	544.47	0.92033	544.472	5711	51.26	14	79538911	79912333	protein_coding	Sorcs2	SU>VMP
ENSRNOG00000009084	476.78	1460.38	-1.61495	983.599	0.920288	-983.6	1407	54.8	4	145366765	145370992	protein_coding	Rpusd3	VMP>SU
ENSRNOG00000004449	70.0487	261.317	-1.89937	191.268	0.920265	-191.277	2234	46.54	6	42092467	42108702	protein_coding	E2f6	VMP>SU
ENSRNOG00000018991	1088.49	342.58	1.66782	745.913	0.920242	745.915	2520	51.15	3	14467330	14508911	protein_coding	Gsn	SU>VMP
ENSRNOG00000001785	74.66	12.4781	2.58094	62.182	0.920229	62.2355	3897	47.08	11	82194657	82252139	protein_coding	Etv5	SU>VMP
ENSRNOG00000026918	11.9719	74.6043	-2.63961	62.6324	0.920229	-62.688	1581	45.98	11	88131960	88145481	protein_coding	RGD1308065	VMP>SU
ENSRNOG00000043182	151.482	508.992	-1.7485	357.51	0.920202	-357.514	2370	44.12	X	123524950	123662350	protein_coding	2017-09-06	VMP>SU
ENSRNOG00000013057	1155.47	369.953	1.64307	785.519	0.92011	785.521	2928	44.19	1	142087208	142108746	protein_coding	Prc1	SU>VMP
ENSRNOG00000011649	497.549	146.838	1.76061	350.711	0.920107	350.716	3990	46.47	3	112965653	112985318	protein_coding	Epb42	SU>VMP
ENSRNOG00000004003	243.335	61.6898	1.97984	181.646	0.920078	181.656	2704	46.95	13	104284660	104321455	protein_coding	Dusp10	SU>VMP
ENSRNOG00000019328	366.8	1133.82	-1.62813	767.023	0.920061	-767.025	1803	50.09	2	200484246	200513564	protein_coding	Phgdh	VMP>SU
ENSRNOG00000025882	118.694	29.0061	2.03282	89.6879	0.920028	89.7109	4092	43.63	14	38104047	38128024	protein_coding	Nipal1	SU>VMP
ENSRNOG00000008712	836.386	261.861	1.67537	574.525	0.919969	574.527	1587	50.26	5	79382096	79407433	protein_coding	Tmem268	SU>VMP
ENSRNOG00000011977	345.749	1051.18	-1.60422	705.434	0.919936	-705.436	10501	40.87	2	85377318	85808970	protein_coding	Sema5a	VMP>SU
ENSRNOG00000045843	204.176	670.823	-1.71612	466.647	0.919913	-466.65	4333	51.31	5	58855773	58882096	protein_coding	Rusc2	VMP>SU
ENSRNOG00000048847	61.6272	5.0201	3.61778	56.6071	0.919864	56.7226	3894	37.4	16	39827749	39938513	protein_coding	Wdr17	SU>VMP
ENSRNOG00000007894	127.924	443.902	-1.79495	315.977	0.919795	-315.983	7543	40.14	5	99413187	99566318	protein_coding	Mpdz	VMP>SU
ENSRNOG00000004001	28.5722	117.502	-2.04	88.9296	0.919779	-88.953	1800	37.68	9	53084045	53097979	protein_coding	Osgepl1	VMP>SU
ENSRNOG00000011394	72.5612	11.1648	2.70024	61.3964	0.919739	61.4558	3419	48.25	6	27768943	27815611	protein_coding	Kif3c	SU>VMP
ENSRNOG00000020254	267.085	73.972	1.85224	193.113	0.919667	193.121	5783	51.11	9	98555169	98597359	protein_coding	Per2	SU>VMP
ENSRNOG00000000091	271.146	76.2702	1.82988	194.875	0.919657	194.884	5655	47.11	2	144191846	144212138	protein_coding	LOC103691556	SU>VMP
ENSRNOG00000004964	104.871	22.3425	2.23076	82.5287	0.919657	82.5588	5934	50.35	7	2989340	3010350	protein_coding	Erbb3	SU>VMP
ENSRNOG00000016752	876.758	284.456	1.62398	592.303	0.919618	592.305	4144	51.47	19	52647070	52705131	protein_coding	Crispld2	SU>VMP
ENSRNOG00000004865	8.48016	66.5458	-2.97218	58.0656	0.919601	-58.1417	7815	44.75	14	89060447	89179507	protein_coding	Pkd1l1	VMP>SU
ENSRNOG00000005012	867.209	287.759	1.59152	579.45	0.919562	579.452	2598	42.76	X	135092040	135117455	protein_coding	Utp14a	SU>VMP
ENSRNOG00000004068	277.313	849.201	-1.61459	571.888	0.919536	-571.89	6855	40.42	6	28677540	28931843	protein_coding	Ncoa1	VMP>SU
ENSRNOG00000005006	27.1603	114.507	-2.07586	87.3465	0.919532	-87.3711	1906	42.27	3	111458572	111469518	protein_coding	Ndufaf1	VMP>SU
ENSRNOG00000038275	27.7064	115.104	-2.05465	87.3974	0.919506	-87.4215	2445	42.45	6	105158026	105160470	protein_coding	Adam4	VMP>SU
ENSRNOG00000042960	114.726	27.5053	2.06042	87.2211	0.919506	87.2454	890	46.74	15	61551861	61564695	protein_coding	Rgcc	SU>VMP
ENSRNOG00000005620	80.3849	14.1355	2.5076	66.2493	0.919503	66.2968	3382	44.86	10	18996523	19043286	protein_coding	Lcp2	SU>VMP
ENSRNOG00000006278	115.912	28.3263	2.03282	87.5858	0.919496	87.6094	1233	59.21	7	72326896	72328128	protein_coding	Tspyl5	SU>VMP
ENSRNOG00000022021	6.51306	63.1353	-3.27704	56.6222	0.919493	-56.717	1933	43.22	17	85382116	85437975	protein_coding	Spag6l	VMP>SU
ENSRNOG00000061299	690.56	214.657	1.68573	475.903	0.91949	475.906	623	44.08	1	168957460	168958836	protein_coding	LOC100134871	SU>VMP
ENSRNOG00000004110	227.96	59.8312	1.92981	168.129	0.919421	168.14	2678	46.05	6	41016730	41039437	protein_coding	Trib2	SU>VMP
ENSRNOG00000001847	24.946	110.646	-2.14906	85.6995	0.919407	-85.7264	2443	45.73	4	181874861	182043593	protein_coding	Ccdc91	VMP>SU
ENSRNOG00000061073	235.423	62.94	1.90321	172.483	0.919384	172.493	6205	42.95	X	157457515	157474219	protein_coding	Zfp275	SU>VMP
[truncated: 467 more rows]

## Sheet: Fig1D-Common-DEGs
Ensembl ID	SU_mean	VMP_mean	M	D	prob	ranking	Length	GC	Chrom	GeneStart	GeneEnd	Biotype	Gene Symbol	DE	entrez
[truncated: 401 more rows]

## Sheet: Fig2B-VMP
	ID	Description	GeneRatio	BgRatio	pvalue	p.adjust	qvalue	geneID	Count
[truncated: 126 more rows]

[truncated: 18 more sheets: Fig2B-SU, Fig3B-MAST-DEGs, Fig3B-scDD-DEGs, Fig3B-Common-DEGs, Fig3D-Common-DEGs, Fig4-Cluster-markers, FigS2-Common-EMB, FigS3-VMP, FigS3-SU, FigS6A-Cell-cycle-genes, FigS6A-Common-DEGs, FigS6B-MAST-cell-cycle, FigS6B-Common-DEGs, FigS7-Common-EMB, FigS9A-SU, FigS9B-SU, FigS10-VMP-enr-SAGE, FigS10-Common-DEGs]
